# Supplementary material for: Genomic and Secretomic Analyses Reveal Unique Features of the Lignocellulolytic Enzyme System of Penicillium decumbens
Source: PLoS One. 2013 Feb 1;8(2):e55185. doi: 10.1371/journal.pone.0055185 (PMC3562324; doi:10.1371/journal.pone.0055185)
Supplement: Table S5 — Genome statistics comparison of 12 fungal species. (XLS) [file pone.0055185.s009.xls]

## Sheet: Sheet1
Table S5. Genome statistics comparison of 12 fungal species.
Species	Strain	Genome size (Mb)	Protein Number	%GC	Reference	Data Resource
Penicillium decumbens	114-2	30.2	10,021	0.506	This study
Aspergillus nidulans	FGSC A4	30.1	10,560	0.503	[1]	http://www.broadinstitute.org/annotation/genome/aspergillus_nidulans/MultiDownloads.html
Aspergillus oryzae	RIB40	37.1	12,063	0.482	[1]	http://www.broadinstitute.org/annotation/genome/aspergillus_nidulans/MultiDownloads.html
Aspergillus niger	CBS 513.88	33.9	14,086	0.504	[2]	http://www.ncbi.nlm.nih.gov/genomeprj/19263
Penicillium chrysogenum	Wisconsin 54-1255	32.2	12,791	0.489	[3]	http://www.ncbi.nlm.nih.gov/genomeprj/39879
Penicillium marneffei	ATCC 18224	28.7	10,638	0.466	-	http://www.ncbi.nlm.nih.gov/genomeprj/32665
Talaromyces stipitatus	ATCC 10500	35.7	13,252	0.461	-	http://www.ncbi.nlm.nih.gov/genomeprj/38857
Fusarium graminearum	PH-1	36.1	13,321	0.483	[4]	http://www.broadinstitute.org/annotation/genome/fusarium_group/MultiDownloads.html
Trichoderma reesei	QM6a	33.9	9,143	0.52	[5]	http://genome.jgi-psf.org/Trire2/Trire2.download.ftp.html
Neurospora crassa	OR74A	38.7	9,907	0.496	[6]	http://www.broadinstitute.org/annotation/genome/neurospora/MultiDownloads.html
Magnaporthe grisea	70-15	37.9	11,054	0.516	[7]	http://www.broadinstitute.org/annotation/genome/magnaporthe_grisea/MultiDownloads.html
Saccharomyces cerevisiae	S288C	12.0	5,885	0.383	[8]	http://downloads.yeastgenome.org
References
[1] Galagan JE, Calvo SE, Cuomo C, Ma LJ, Wortman JR, et al. (2005) Sequencing of Aspergillus nidulans and comparative analysis with A. fumigatus and A. oryzae. Nature 438: 1105-1115.
[2] Pel HJ, de Winde JH, Archer DB, Dyer PS, Hofmann G, et al. (2007) Genome sequencing and analysis of the versatile cell factory Aspergillus niger CBS 513.88. Nat Biotechnol 25: 221-231.
[3] van den Berg MA, Albang R, Albermann K, Badger JH, Daran JM, et al. (2008) Genome sequencing and analysis of the filamentous fungus Penicillium chrysogenum. Nat Biotechnol 26: 1161-1168.
[4] Cuomo CA, Güldener U, Xu JR, Trail F, Turgeon BG, et al. (2007) The Fusarium graminearum genome reveals a link between localized polymorphism and pathogen specialization. Science 317: 1400-1402.
[5] Martinez D, Berka RM, Henrissat B, Saloheimo M, Arvas M, et al. (2008) Genome sequencing and analysis of the biomass-degrading fungus Trichoderma reesei (syn. Hypocrea jecorina). Nat Biotechnol 26: 553-560.
[6] Galagan JE, Calvo SE, Borkovich KA, Selker EU, Read ND, et al. (2003) The genome sequence of the filamentous fungus Neurospora crassa. Nature 422: 859-868.
[7] Dean RA, Talbot NJ, Ebbole DJ, Farman ML, Mitchell TK, (2005) The genome sequence of the rice blast fungus Magnaporthe grisea. Nature 434: 980-986.
[8] Goffeau A, Barrell BG, Bussey H, Davis RW, Dujon B, et al. (1996) Life with 6000 genes. Science 274: 546-567.
