# Supplementary material for: Genomic and Secretomic Analyses Reveal Unique Features of the Lignocellulolytic Enzyme System of Penicillium decumbens
Source: PLoS One. 2013 Feb 1;8(2):e55185. doi: 10.1371/journal.pone.0055185 (PMC3562324; doi:10.1371/journal.pone.0055185)
Supplement: Table S6 — Orthologs used for phylogenetic tree construction. (XLS) [file pone.0055185.s010.xls]

## Sheet: Sheet1
Table S6. Orthologs used for phylogenetic tree construction.
Ortholog group	P. decumbens	A. nidulans	A. oryzae	A. niger	P. chrysogenum	P. marneffei	T. stipitatus	F. graminearum	T. reesei	N. crassa	M. grisea	S. cerevisiae
OG_1550	PDE_09205	ANID_06690T0	AO090005000379	XP_001391364.1	XP_002557452.1	XP_002148659.1	XP_002485586.1	FGSG_06222T0	53125	NCU08278T0	MGG_06141T0	YMR166C
OG_1551	PDE_09214	ANID_06695T0	AO090005000406	XP_001391359.1	XP_002557468.1	XP_002148655.1	XP_002485590.1	FGSG_01948T0	82539	NCU05267T0	MGG_06063T0	YHR077C
OG_1552	PDE_09222	ANID_06699T0	AO090005000412	XP_001391353.1	XP_002557461.1	XP_002148651.1	XP_002485594.1	FGSG_01926T0	120300	NCU08004T0	MGG_01719T0	YPR004C
OG_1553	PDE_09224	ANID_06694T0	AO090005000413	XP_001391351.1	XP_002557462.1	XP_002148688.1	XP_002485551.1	FGSG_05326T0	35556	NCU07313T0	MGG_04123T0	YMR078C
OG_1558	PDE_09254	ANID_06705T0	AO090005000416	XP_001391316.1	XP_002557502.1	XP_002148689.1	XP_002485550.1	FGSG_01925T0	21557	NCU08003T0	MGG_01720T0	YFR037C
OG_1559	PDE_09256	ANID_06707T0	AO090005000418	XP_001390242.1	XP_002557504.1	XP_002148691.1	XP_002485548.1	FGSG_09790T0	74622	NCU04354T0	MGG_06119T0	YDR332W
OG_1560	PDE_09261	ANID_06703T0	AO090005000420	XP_001391338.1	XP_002557509.1	XP_002148674.1	XP_002485572.1	FGSG_04204T0	44175	NCU07607T0	MGG_09827T0	YKL217W
OG_1561	PDE_09266	ANID_06715T0	AO090005000424	XP_001391313.1	XP_002557513.1	XP_002148693.1	XP_002485546.1	FGSG_04220T0	53484	NCU07587T0	MGG_09869T0	YLR182W
OG_1562	PDE_09268	ANID_06714T0	AO090005000429	XP_001391312.1	XP_002557515.1	XP_002148695.1	XP_002485544.1	FGSG_04183T0	52972	NCU09658T0	MGG_09846T0	YNL313C
OG_1563	PDE_09276	ANID_02292T0	AO090009000640	XP_001398392.1	XP_002557521.1	XP_002148001.1	XP_002482229.1	FGSG_07309T0	120767	NCU00151T0	MGG_12957T0	YIL019W
OG_1565	PDE_09281	ANID_02294T0	AO090009000643	XP_001398395.1	XP_002557524.1	XP_002148005.1	XP_002482232.1	FGSG_02040T0	4989	NCU01229T0	MGG_05481T0	YPL086C
OG_1566	PDE_09282	ANID_02295T0	AO090009000644	XP_001398396.1	XP_002557525.1	XP_002148006.1	XP_002482233.1	FGSG_02030T0	22910	NCU01227T0	MGG_05480T0	YOR142W
OG_1567	PDE_09294	ANID_02283T0	AO090009000629	XP_001398376.1	XP_002565277.1	XP_002147988.1	XP_002482218.1	FGSG_05550T0	5164	NCU06485T0	MGG_06381T0	YNL248C
OG_1568	PDE_09303	ANID_10281T0	AO090701000208	XP_001398318.1	XP_002568785.1	XP_002147970.1	XP_002482194.1	FGSG_07395T0	52144	NCU01433T0	MGG_06941T0	YGR123C
OG_1569	PDE_09306	ANID_02246T0	AO090701000211	XP_001398315.1	XP_002568789.1	XP_002147967.1	XP_002482192.1	FGSG_05135T0	60051	NCU01187T0	MGG_08643T0	YDR283C
OG_1570	PDE_09307	ANID_02245T0	AO090701000212	XP_001398314.1	XP_002568790.1	XP_002147966.1	XP_002482191.1	FGSG_05138T0	77007	NCU01184T0	MGG_08641T0	YDL209C
OG_1571	PDE_09308	ANID_02244T0	AO090701000213	XP_001398313.1	XP_002568791.1	XP_002147965.1	XP_002482190.1	FGSG_05139T0	77009	NCU01183T0	MGG_08640T0	YGR173W
OG_1572	PDE_09311	ANID_02240T0	AO090701000218	XP_001398307.1	XP_002568796.1	XP_002147980.1	XP_002482205.1	FGSG_05478T0	109747	NCU00101T0	MGG_06288T0	YCL052C
OG_1573	PDE_09312	ANID_02238T0	AO090701000219	XP_001398306.1	XP_002568795.1	XP_002147982.1	XP_002482208.1	FGSG_05133T0	22064	NCU03732T0	MGG_08180T0	YNL007C
OG_1575	PDE_09339	ANID_02261T0	AO090701000187	XP_001398341.1	XP_002568760.1	XP_002147959.1	XP_002482184.1	FGSG_09004T0	3600	NCU01141T0	MGG_07543T0	YCL004W
OG_1576	PDE_09340	ANID_02262T0	AO090009000594	XP_001398342.1	XP_002568758.1	XP_002147958.1	XP_002482183.1	FGSG_07195T0	53529	NCU04165T0	MGG_07524T0	YKL143W
OG_1577	PDE_09341	ANID_02263T0	AO090009000595	XP_001398343.1	XP_002568757.1	XP_002147957.1	XP_002482182.1	FGSG_07194T0	119898	NCU04166T0	MGG_07525T0	YGL099W
OG_1579	PDE_09344	ANID_12337T0	AO090009000597	XP_001398346.1	XP_002568754.1	XP_002147951.1	XP_002482177.1	FGSG_02611T0	52709	NCU00119T0	MGG_00469T0	YOR154W
OG_1580	PDE_09345	ANID_02265T0	AO090009000598	XP_001398347.1	XP_002568753.1	XP_002147950.1	XP_002482176.1	FGSG_12149T0	121944	NCU06230T0	MGG_10181T0	YHR082C
OG_1581	PDE_09349	ANID_02266T0	AO090009000607	XP_001398354.1	XP_002568750.1	XP_002145427.1	XP_002487109.1	FGSG_05469T0	66141	NCU06183T0	MGG_06325T0	YLR148W
OG_1582	PDE_09351	ANID_02268T0	AO090009000609	XP_001398356.1	XP_002568748.1	XP_002145424.1	XP_002487117.1	FGSG_07333T0	74409	NCU04171T0	MGG_03984T0	YDR237W
OG_1583	PDE_09352	ANID_02269T0	AO090009000610	XP_001398357.1	XP_002568747.1	XP_002145423.1	XP_002487118.1	FGSG_05484T0	4945	NCU06182T0	MGG_14847T0	YLR362W
OG_1585	PDE_09366	ANID_04683T0	AO090020000468	XP_001391501.1	XP_002568729.1	XP_002147415.1	XP_002481545.1	FGSG_00189T0	80584	NCU00669T0	MGG_02821T0	YEL002C
OG_1586	PDE_09370	ANID_04678T0	AO090020000472	XP_001391495.1	XP_002568726.1	XP_002147410.1	XP_002481538.1	FGSG_08914T0	59417	NCU01936T0	MGG_02924T0	YDR419W
OG_1587	PDE_09393	ANID_00226T0	AO090020000516	XP_001391471.1	XP_002568699.1	XP_002147433.1	XP_002481564.1	FGSG_05134T0	60000	NCU01188T0	MGG_14266T0	YDR054C
OG_1588	PDE_09397	ANID_00239T0	AO090020000518	XP_001391468.1	XP_002568696.1	XP_002147428.1	XP_002481558.1	FGSG_11703T0	80586	NCU00671T0	MGG_02823T0	YCR032W
OG_1589	PDE_09399	ANID_00241T0	AO090020000521	XP_001391459.1	XP_002568694.1	XP_002147430.1	XP_002481561.1	FGSG_08721T0	123029	NCU02133T0	MGG_02625T0	YJR104C
OG_1590	PDE_09405	ANID_04728T0	AO090020000530	XP_001391456.1	XP_002568689.1	XP_002147426.1	XP_002481556.1	FGSG_00261T0	80605	NCU00614T0	MGG_02867T0	YCL045C
OG_1591	PDE_09413	ANID_01133T0	AO090020000537	XP_001391451.1	XP_002568682.1	XP_002147423.1	XP_002481552.1	FGSG_09422T0	80073	NCU02463T0	MGG_03089T0	YNL305C
OG_1592	PDE_09415	ANID_04733T0	AO090020000539	XP_001391450.1	XP_002568679.1	XP_002147422.1	XP_002481551.1	FGSG_06139T0	106234	NCU04201T0	MGG_13413T0	YIL047C
OG_1593	PDE_09432	ANID_12171T0	AO090102000487	XP_001393802.1	XP_002568670.1	XP_002147571.1	XP_002481722.1	FGSG_07007T0	59862	NCU01199T0	MGG_08082T0	YDR468C
OG_1594	PDE_09433	ANID_08170T0	AO090102000488	XP_001393803.1	XP_002568669.1	XP_002147572.1	XP_002481723.1	FGSG_07377T0	31075	NCU03769T0	MGG_04016T0	YNL246W
OG_1595	PDE_09440	ANID_08173T0	AO090102000499	XP_001393821.1	XP_002568661.1	XP_002147679.1	XP_002481850.1	FGSG_13041T0	31812	NCU09542T0	MGG_09525T0	YCR059C
OG_1597	PDE_09451	ANID_08180T0	AO090102000507	XP_001393833.1	XP_002568652.1	XP_002147686.1	XP_002481856.1	FGSG_06116T0	76960	NCU03799T0	MGG_07472T0	YAL032C
OG_1598	PDE_09456	ANID_08182T0	AO090102000511	XP_001393836.1	XP_002568642.1	XP_002147700.1	XP_002481872.1	FGSG_07380T0	123890	NCU03795T0	MGG_07466T0	YHR107C
OG_1599	PDE_09457	ANID_08183T0	AO090102000512	XP_001393837.1	XP_002568641.1	XP_002147701.1	XP_002481873.1	FGSG_07379T0	5710	NCU03794T0	MGG_07465T0	YCR057C
OG_1600	PDE_09460	ANID_08187T0	AO090102000516	XP_001393840.1	XP_002568638.1	XP_002147735.1	XP_002481905.1	FGSG_06798T0	103311	NCU06679T0	MGG_07323T0	YEL056W
OG_1601	PDE_09461	ANID_08188T0	AO090102000517	XP_001393841.1	XP_002568637.1	XP_002147736.1	XP_002481906.1	FGSG_05854T0	54554	NCU07774T0	MGG_09458T0	YGR267C
OG_1602	PDE_09462	ANID_08190T0	AO090102000520	XP_001393847.1	XP_002568632.1	XP_002147733.1	XP_002481903.1	FGSG_06793T0	53169	NCU06685T0	MGG_07291T0	YKL139W
OG_1603	PDE_09467	ANID_09460T0	AO090102000523	XP_001393852.1	XP_002568628.1	XP_002147744.1	XP_002481917.1	FGSG_06800T0	74462	NCU06677T0	MGG_07324T0	YLR066W
OG_1604	PDE_09469	ANID_09461T0	AO090102000525	XP_001393855.1	XP_002568626.1	XP_002147745.1	XP_002481918.1	FGSG_07381T0	81855	NCU03796T0	MGG_07467T0	YGL059W
OG_1605	PDE_09470	ANID_12382T0	AO090102000527	XP_001393857.1	XP_002568625.1	XP_002147746.1	XP_002481919.1	FGSG_07382T0	81859	NCU03797T0	MGG_07468T0	YMR304W
OG_1606	PDE_09471	ANID_08194T0	AO090102000528	XP_001393858.1	XP_002568624.1	XP_002147750.1	XP_002481925.1	FGSG_06115T0	121292	NCU03800T0	MGG_07471T0	YDL018C
OG_1607	PDE_09482	ANID_08201T0	AO090102000536	XP_001393874.1	XP_002568617.1	XP_002147757.1	XP_002481937.1	FGSG_07280T0	120753	NCU06438T0	MGG_06470T0	YIL143C
OG_1608	PDE_09486	ANID_08203T0	AO090102000540	XP_001393877.1	XP_002568614.1	XP_002146983.1	XP_002479271.1	FGSG_07398T0	54071	NCU04648T0	MGG_14907T0	YHR074W
OG_1609	PDE_09490	ANID_08208T0	AO090102000544	XP_001393882.1	XP_002568610.1	XP_002147742.1	XP_002481915.1	FGSG_07346T0	103282	NCU06696T0	MGG_07282T0	YPR179C
OG_1610	PDE_09494	ANID_12403T0	AO090102000549	XP_001393887.1	XP_002568607.1	XP_002147718.1	XP_002481883.1	FGSG_13130T0	53481	NCU04095T0	MGG_12117T0	YDL117W
OG_1611	PDE_09495	ANID_03779T0	AO090102000550	XP_001393888.1	XP_002568606.1	XP_002147719.1	XP_002481884.1	FGSG_05014T0	109531	NCU06310T0	MGG_08801T0	YHR201C
OG_1612	PDE_09498	ANID_08211T0	AO090102000552	XP_001393891.1	XP_002568604.1	XP_002147720.1	XP_002481885.1	FGSG_05855T0	22117	NCU01238T0	MGG_04878T0	YJR119C
OG_1613	PDE_09499	ANID_08212T0	AO090102000554	XP_001393894.1	XP_002568603.1	XP_002147721.1	XP_002481886.1	FGSG_05856T0	60492	NCU01236T0	MGG_04879T0	YBR228W
OG_1614	PDE_09500	ANID_08213T0	AO090102000555	XP_001393895.1	XP_002568602.1	XP_002147722.1	XP_002481887.1	FGSG_08970T0	77266	NCU07773T0	MGG_09457T0	YJR057W
OG_1615	PDE_09502	ANID_08215T0	AO090102000557	XP_001393897.1	XP_002568600.1	XP_002147724.1	XP_002481889.1	FGSG_07127T0	81824	NCU09545T0	MGG_08171T0	YPL023C
OG_1616	PDE_09504	ANID_08216T0	AO090102000558	XP_001393898.1	XP_002568597.1	XP_002147726.1	XP_002481891.1	FGSG_05972T0	47221	NCU04202T0	MGG_08622T0	YKL067W
OG_1617	PDE_09505	ANID_11054T0	AO090102000559	XP_001393899.1	XP_002568596.1	XP_002147727.1	XP_002481892.1	FGSG_05973T0	121351	NCU04203T0	MGG_08623T0	YBR229C
OG_1618	PDE_09506	ANID_11057T0	AO090102000560	XP_001393900.1	XP_002568591.1	XP_002147728.1	XP_002481893.1	FGSG_07125T0	23297	NCU09543T0	MGG_08175T0	YMR010W
OG_1619	PDE_09514	ANID_11060T0	AO090102000570	XP_001393913.1	XP_002568536.1	XP_002147777.1	XP_002481967.1	FGSG_09034T0	77311	NCU01084T0	MGG_10636T0	YIL003W
OG_1620	PDE_09515	ANID_11055T0	AO090102000571	XP_001393914.1	XP_002568537.1	XP_002147779.1	XP_002481968.1	FGSG_05864T0	77222	NCU01100T0	MGG_04882T0	YBL058W
OG_1621	PDE_09518	ANID_11056T0	AO090102000576	XP_001393916.1	XP_002567197.1	XP_002147784.1	XP_002481974.1	FGSG_05853T0	59814	NCU07775T0	MGG_09459T0	YML015C
OG_1622	PDE_09519	ANID_08231T0	AO090102000577	XP_001393917.1	XP_002567196.1	XP_002147786.1	XP_002481975.1	FGSG_09035T0	77309	NCU01083T0	MGG_14297T0	YOL052C
OG_1623	PDE_09520	ANID_08232T0	AO090102000578	XP_001393919.1	XP_002567195.1	XP_002147785.1	XP_002481976.1	FGSG_09011T0	106473	NCU07757T0	MGG_04877T0	YGL112C
OG_1624	PDE_09525	ANID_08236T0	AO090102000582	XP_001393959.1	XP_002567189.1	XP_002147793.1	XP_002481985.1	FGSG_06137T0	106237	NCU04198T0	MGG_08654T0	YPR018W
OG_1625	PDE_09544	ANID_08246T0	AO090102000593	XP_001393946.1	XP_002565315.1	XP_002147811.1	XP_002482016.1	FGSG_08964T0	106595	NCU09696T0	MGG_05977T0	YPR088C
OG_1626	PDE_09545	ANID_08247T0	AO090102000594	XP_001393945.1	XP_002565314.1	XP_002147812.1	XP_002482017.1	FGSG_06113T0	60300	NCU07795T0	MGG_05963T0	YPR143W
OG_1627	PDE_09546	ANID_12201T0	AO090102000595	XP_001393944.1	XP_002565313.1	XP_002147813.1	XP_002482018.1	FGSG_06112T0	60406	NCU07794T0	MGG_05964T0	YPL252C
OG_1628	PDE_09547	ANID_08248T0	AO090102000596	XP_001393943.1	XP_002565312.1	XP_002147814.1	XP_002482019.1	FGSG_06111T0	22050	NCU07793T0	MGG_05965T0	YDR470C
OG_1629	PDE_09550	ANID_11070T0	AO090102000599	XP_001393937.1	XP_002565319.1	XP_002147858.1	XP_002482061.1	FGSG_06133T0	47127	NCU04192T0	MGG_07536T0	YKL103C
OG_1630	PDE_09552	ANID_08253T0	AO090102000602	XP_001393930.1	XP_002565322.1	XP_002147856.1	XP_002482059.1	FGSG_09037T0	22143	NCU08904T0	MGG_09254T0	YOR056C
OG_1631	PDE_09554	ANID_12203T0	AO090102000604	XP_001393928.1	XP_002565324.1	XP_002147854.1	XP_002482056.1	FGSG_05954T0	60255	NCU01115T0	MGG_15480T0	YLR105C
OG_1632	PDE_09556	ANID_08256T0	AO090102000606	XP_001393926.1	XP_002565329.1	XP_002147852.1	XP_002482054.1	FGSG_08988T0	121408	NCU08861T0	MGG_09464T0	YNL005C
OG_1633	PDE_09557	ANID_12205T0	AO090102000607	XP_001393925.1	XP_002565330.1	XP_002147851.1	XP_002482053.1	FGSG_08987T0	47330	NCU08860T0	MGG_09465T0	YLR104W
OG_1634	PDE_09559	ANID_08258T0	AO090102000609	XP_001393923.1	XP_002565332.1	XP_002147850.1	XP_002482052.1	FGSG_05977T0	59987	NCU03623T0	MGG_04081T0	YMR022W
OG_1635	PDE_09562	ANID_11071T0	AO090102000612	XP_001393965.1	XP_002565335.1	XP_002147844.1	XP_002482047.1	FGSG_05952T0	121445	NCU01118T0	MGG_11701T0	YOR057W
OG_1636	PDE_09565	ANID_08800T0	AO090023000163	XP_001401149.1	XP_002565340.1	XP_002147843.1	XP_002482046.1	FGSG_05963T0	60250	NCU05642T0	MGG_04872T0	YNL247W
OG_1637	PDE_09566	ANID_08799T0	AO090020000591	XP_001391411.1	XP_002565341.1	XP_002147842.1	XP_002482045.1	FGSG_05964T0	60338	NCU04196T0	MGG_04871T0	YJL125C
OG_1638	PDE_09573	ANID_07741T0	AO090701000704	XP_001390293.1	XP_002565488.1	XP_002147918.1	XP_002482147.1	FGSG_02105T0	111922	NCU09673T0	MGG_05484T0	YOL062C
OG_1639	PDE_09578	ANID_07736T0	AO090701000709	XP_001390289.1	XP_002565491.1	XP_002147910.1	XP_002482140.1	FGSG_08845T0	59270	NCU02147T0	MGG_03061T0	YDR049W
OG_1640	PDE_09582	ANID_07726T0	AO090701000713	XP_001390275.1	XP_002565499.1	XP_002147904.1	XP_002482115.1	FGSG_07196T0	2108	NCU01288T0	MGG_07523T0	YDR159W
OG_1641	PDE_09587	ANID_11007T0	AO090701000719	XP_001390302.1	XP_002565506.1	XP_002147898.1	XP_002482107.1	FGSG_06999T0	60349	NCU04190T0	MGG_03985T0	YPR055W
OG_1642	PDE_09588	ANID_11005T0	AO090701000720	XP_001390304.1	XP_002565507.1	XP_002147897.1	XP_002482106.1	FGSG_02603T0	82452	NCU00112T0	MGG_00476T0	YLL029W
OG_1643	PDE_09594	ANID_07721T0	AO090701000730	XP_001390315.1	XP_002565513.1	XP_002147891.1	XP_002482100.1	FGSG_09016T0	121397	NCU08897T0	MGG_04856T0	YLR378C
OG_1644	PDE_09597	ANID_11004T0	AO090701000734	XP_001390319.1	XP_002565517.1	XP_002147887.1	XP_002482097.1	FGSG_08900T0	74559	NCU01955T0	MGG_02959T0	YNR007C
OG_1645	PDE_09601	ANID_07722T0	AO090701000729	XP_001390314.1	XP_002565512.1	XP_002147892.1	XP_002482101.1	FGSG_06094T0	77242	NCU10468T0	MGG_04210T0	YMR062C
OG_1646	PDE_09602	ANID_07723T0	AO090701000728	XP_001390313.1	XP_002565511.1	XP_002147893.1	XP_002482102.1	FGSG_06122T0	27398	NCU01370T0	MGG_09487T0	YBR060C
OG_1647	PDE_09604	ANID_07715T0	AO090701000739	XP_001390322.1	XP_002565522.1	XP_002147872.1	XP_002482081.1	FGSG_06214T0	121227	NCU06386T0	MGG_06137T0	YPL227C
OG_1648	PDE_09615	ANID_07704T0	AO090701000756	XP_001390341.1	XP_002565545.1	XP_002147448.1	XP_002481582.1	FGSG_02811T0	59168	NCU00880T0	MGG_14014T0	YKL213C
OG_1649	PDE_09617	ANID_11001T0	AO090701000757	XP_001390342.1	XP_002565544.1	XP_002147449.1	XP_002481583.1	FGSG_09439T0	51603	NCU08070T0	MGG_02597T0	YNL200C
OG_1650	PDE_09618	ANID_07701T0	AO090701000758	XP_001390343.1	XP_002565543.1	XP_002147451.1	XP_002481584.1	FGSG_09438T0	123604	NCU08071T0	MGG_02598T0	YPL013C
OG_1651	PDE_09623	ANID_07699T0	AO090701000761	XP_001390347.1	XP_002565546.1	XP_002147453.1	XP_002481587.1	FGSG_08949T0	76752	NCU01894T0	MGG_02896T0	YGR165W
OG_1653	PDE_09632	ANID_07698T0	AO090701000763	XP_001390350.1	XP_002565553.1	XP_002147457.1	XP_002481591.1	FGSG_09435T0	5466	NCU08067T0	MGG_09125T0	YER118C
OG_1654	PDE_09636	ANID_08796T0	AO090020000594	XP_001391404.1	XP_002565347.1	XP_002147839.1	XP_002482042.1	FGSG_05865T0	106531	NCU01099T0	MGG_04881T0	YML121W
OG_1655	PDE_09641	ANID_07743T0	AO090701000699	XP_001390270.1	XP_002565481.1	XP_002145523.1	XP_002487009.1	FGSG_07270T0	57526	NCU00138T0	MGG_06452T0	YKL178C
OG_1658	PDE_09645	ANID_07752T0	AO090701000682	XP_001396807.1	XP_002565469.1	XP_002145510.1	XP_002487022.1	FGSG_05316T0	78582	NCU08291T0	MGG_01513T0	YOR176W
OG_1659	PDE_09649	ANID_11008T0	AO090701000685	XP_001390258.1	XP_002565472.1	XP_002145513.1	XP_002487019.1	FGSG_06215T0	121230	NCU08280T0	MGG_06139T0	YGR175C
OG_1660	PDE_09654	ANID_07750T0	AO090701000691	XP_001390264.1	XP_002565476.1	XP_002145517.1	XP_002487015.1	FGSG_06212T0	76845	NCU11748T0	MGG_06138T0	YNL201C
OG_1661	PDE_09655	ANID_07747T0	AO090701000692	XP_001390265.1	XP_002565477.1	XP_002150205.1	XP_002484055.1	FGSG_02078T0	70847	NCU09838T0	MGG_06749T0	YPR147C
OG_1662	PDE_09658	ANID_07755T0	AO090701000678	XP_001399656.1	XP_002565464.1	XP_002145508.1	XP_002487025.1	FGSG_08901T0	119991	NCU01954T0	MGG_02960T0	YLR323C
OG_1663	PDE_09681	ANID_07770T0	AO090701000656	XP_001396824.1	XP_002565421.1	XP_002145494.1	XP_002487042.1	FGSG_00407T0	76114	NCU07958T0	MGG_05138T0	YNL202W
OG_1664	PDE_09684	ANID_11010T0	AO090701000651	XP_001396827.1	XP_002565415.1	XP_002145496.1	XP_002487040.1	FGSG_08728T0	65982	NCU00681T0	MGG_02833T0	YGR100W
OG_1665	PDE_09685	ANID_07783T0	AO090701000650	XP_001396828.1	XP_002565414.1	XP_002145493.1	XP_002487043.1	FGSG_08568T0	123030	NCU02131T0	MGG_12644T0	YLR425W
OG_1666	PDE_09694	ANID_10987T0	AO090701000291	XP_001398239.1	XP_002565405.1	XP_002145483.1	XP_002487051.1	FGSG_02100T0	111927	NCU07746T0	MGG_05462T0	YLR292C
OG_1667	PDE_09704	ANID_02210T0	AO090701000282	XP_001398253.1	XP_002565398.1	XP_002145476.1	XP_002487056.1	FGSG_02025T0	50542	NCU08920T0	MGG_11862T0	YER036C
OG_1668	PDE_09707	ANID_02213T0	AO090701000279	XP_001398256.1	XP_002565395.1	XP_002145475.1	XP_002487057.1	FGSG_02028T0	80326	NCU11271T0	MGG_05477T0	YDL007W
OG_1669	PDE_09720	ANID_02223T0	AO090701000264	XP_001398286.1	XP_002568823.1	XP_002145457.1	XP_002487075.1	FGSG_05083T0	74701	NCU07021T0	MGG_01433T0	YJL102W
OG_1670	PDE_09721	ANID_02224T0	AO090701000263	XP_001398285.1	XP_002568822.1	XP_002145456.1	XP_002487076.1	FGSG_09600T0	45050	NCU07020T0	MGG_01434T0	YOR132W
OG_1671	PDE_09725	ANID_02226T0	AO090701000253	XP_001398282.1	XP_002568819.1	XP_002145445.1	XP_002487091.1	FGSG_12776T0	23181	NCU07002T0	MGG_01468T0	YNL139C
OG_1672	PDE_09727	ANID_02229T0	AO090701000235	XP_001398292.1	XP_002568815.1	XP_002145444.1	XP_002487092.1	FGSG_05658T0	123633	NCU07001T0	MGG_01469T0	YNL277W
OG_1673	PDE_09734	ANID_10283T0	AO090701000226	XP_001398301.1	XP_002568807.1	XP_002145432.1	XP_002487104.1	FGSG_09557T0	63204	NCU09727T0	MGG_01747T0	YPR048W
OG_1674	PDE_09752	ANID_02281T0	AO090009000627	XP_001398373.1	XP_002567187.1	XP_002147989.1	XP_002482219.1	FGSG_06942T0	53342	NCU06175T0	MGG_06424T0	YDR329C
OG_1675	PDE_09755	ANID_04685T0	AO090020000491	XP_001391506.1	XP_002567183.1	XP_002147336.1	XP_002481488.1	FGSG_08817T0	76880	NCU02167T0	MGG_02727T0	YGR152C
OG_1679	PDE_09800	ANID_04707T0	AO090020000429	XP_001391562.1	XP_002567143.1	XP_002147486.1	XP_002481622.1	FGSG_00188T0	5095	NCU00664T0	MGG_02820T0	YJR050W
OG_1680	PDE_09801	ANID_04708T0	AO090020000428	XP_001391563.1	XP_002567142.1	XP_002147485.1	XP_002481621.1	FGSG_08517T0	110525	NCU02123T0	MGG_02534T0	YMR097C
OG_1681	PDE_09803	ANID_04709T0	AO090020000426	XP_001391565.1	XP_002567133.1	XP_002147483.1	XP_002481619.1	FGSG_08522T0	66913	NCU00656T0	MGG_03069T0	YLR240W
OG_1682	PDE_09804	ANID_04710T0	AO090020000425	XP_001391566.1	XP_002567132.1	XP_002147482.1	XP_002481618.1	FGSG_13348T0	30330	NCU00657T0	MGG_03068T0	YDL105W
OG_1683	PDE_09818	ANID_04667T0	AO090120000204	XP_001391594.1	XP_002565562.1	XP_002147469.1	XP_002481604.1	FGSG_09421T0	22874	NCU02464T0	MGG_03087T0	YJR076C
OG_1684	PDE_09819	ANID_04666T0	AO090120000203	XP_001391596.1	XP_002565561.1	XP_002147468.1	XP_002481603.1	FGSG_09420T0	4913	NCU02466T0	MGG_03088T0	YGR223C
OG_1685	PDE_09820	ANID_04665T0	AO090120000202	XP_001391597.1	XP_002565560.1	XP_002147467.1	XP_002481602.1	FGSG_09419T0	33815	NCU02467T0	MGG_03086T0	YIR005W
OG_1686	PDE_09825	ANID_08795T0	AO090020000601	XP_001391403.1	XP_002565348.1	XP_002147830.1	XP_002482038.1	FGSG_08982T0	60243	NCU09688T0	MGG_10633T0	YPL259C
OG_1689	PDE_09842	ANID_08810T0	AO090020000577	XP_001391427.1	XP_002565363.1	XP_002147824.1	XP_002482029.1	FGSG_06805T0	44546	NCU01170T0	MGG_08307T0	YHR045W
OG_1690	PDE_09844	ANID_11631T0	AO090020000575	XP_001391429.1	XP_002565365.1	XP_002147826.1	XP_002482031.1	FGSG_07285T0	72918	NCU06450T0	MGG_06468T0	YCR046C
OG_1692	PDE_09849	ANID_08817T0	AO090020000561	XP_001396776.1	XP_002568834.1	XP_002147443.1	XP_002481576.1	FGSG_08981T0	106471	NCU09686T0	MGG_10632T0	YHL020C
OG_1694	PDE_09877	ANID_08119T0	AO090102000391	XP_001400122.1	XP_002568876.1	XP_002147587.1	XP_002481742.1	FGSG_07370T0	69211	NCU01388T0	MGG_08182T0	YBR199W
OG_1695	PDE_09879	ANID_08121T0	AO090102000389	XP_001400124.1	XP_002568879.1	XP_002147589.1	XP_002481744.1	FGSG_09440T0	22799	NCU08685T0	MGG_11541T0	YGR061C
OG_1696	PDE_09888	ANID_07997T0	AO090102000370	XP_001400150.1	XP_002568563.1	XP_002147599.1	XP_002481755.1	FGSG_12836T0	60585	NCU03787T0	MGG_04019T0	YBR123C
OG_1697	PDE_09892	ANID_08002T0	AO090102000374	XP_001400146.1	XP_002568547.1	XP_002147593.1	XP_002481748.1	FGSG_06092T0	60162	NCU01377T0	MGG_07440T0	YKL022C
OG_1698	PDE_09895	ANID_07994T0	AO090102000366	XP_001400154.1	XP_002568575.1	XP_002147602.1	XP_002481759.1	FGSG_06777T0	63454	NCU01171T0	MGG_08646T0	YLR274W
OG_1699	PDE_09896	ANID_07993T0	AO090102000365	XP_001400155.1	XP_002568576.1	XP_002147603.1	XP_002481760.1	FGSG_06778T0	108640	NCU01172T0	MGG_08645T0	YDR027C
OG_1700	PDE_09902	ANID_08012T0	AO090102000358	XP_001400163.1	XP_002568534.1	XP_002147607.1	XP_002481764.1	FGSG_06784T0	49399	NCU01175T0	MGG_08649T0	YJL167W
OG_1701	PDE_09903	ANID_08013T0	AO090102000357	XP_001400164.1	XP_002568533.1	XP_002147612.1	XP_002481768.1	FGSG_06781T0	22645	NCU01174T0	MGG_08648T0	YHR166C
OG_1702	PDE_09905	ANID_08015T0	AO090102000354	XP_001400166.1	XP_002568529.1	XP_002147615.1	XP_002481770.1	FGSG_05857T0	77209	NCU01235T0	MGG_12972T0	YDL030W
OG_1703	PDE_09915	ANID_08023T0	AO090102000348	XP_001400174.1	XP_002568519.1	XP_002147627.1	XP_002481811.1	FGSG_07172T0	43599	NCU04100T0	MGG_09517T0	YKR001C
OG_1704	PDE_09922	ANID_11032T0	AO090102000293	XP_001400200.1	XP_002568508.1	XP_002147639.1	XP_002481796.1	FGSG_07344T0	21373	NCU04096T0	MGG_12118T0	YDR523C
OG_1705	PDE_09924	ANID_08059T0	AO090102000295	XP_001400203.1	XP_002568503.1	XP_002147636.1	XP_002481798.1	FGSG_06120T0	60392	NCU03798T0	MGG_07469T0	YDL217C
OG_1706	PDE_09925	ANID_08056T0	AO090102000275	XP_001400205.1	XP_002568501.1	XP_002147633.1	XP_002481801.1	FGSG_02510T0	61692	NCU06216T0	MGG_08841T0	YDR325W
OG_1707	PDE_09927	ANID_08055T0	AO090102000274	XP_001400207.1	XP_002568500.1	XP_002147632.1	XP_002481802.1	FGSG_06796T0	21384	NCU06684T0	MGG_07327T0	YDL167C
OG_1709	PDE_09945	ANID_11040T0	AO090003001319	XP_001400252.1	XP_002568478.1	XP_002151111.1	XP_002341934.1	FGSG_12759T0	109724	NCU00369T0	MGG_11322T0	YDR196C
OG_1710	PDE_09951	ANID_08042T0	AO090003001321	XP_001397497.1	XP_002568471.1	XP_002151105.1	XP_002341938.1	FGSG_04324T0	80797	NCU01525T0	MGG_01076T0	YNL021W
OG_1711	PDE_09953	ANID_08040T0	AO090003001323	XP_001397495.1	XP_002568469.1	XP_002151103.1	XP_002341940.1	FGSG_01667T0	82150	NCU08743T0	MGG_06209T0	YBR106W
OG_1712	PDE_09954	ANID_08039T0	AO090003001324	XP_001397494.1	XP_002568468.1	XP_002151102.1	XP_002341942.1	FGSG_01627T0	124052	NCU05347T0	MGG_06213T0	YOL012C
OG_1713	PDE_09962	ANID_08061T0	AO090003001330	XP_001397488.1	XP_002568462.1	XP_002151086.1	XP_002341965.1	FGSG_00945T0	108180	NCU08514T0	MGG_03243T0	YPL064C
OG_1714	PDE_09965	ANID_08064T0	AO090003001337	XP_001397471.1	XP_002568459.1	XP_002151089.1	XP_002341956.1	FGSG_06027T0	61544	NCU08427T0	MGG_13023T0	YNL290W
OG_1715	PDE_09966	ANID_08065T0	AO090003001338	XP_001397470.1	XP_002568458.1	XP_002151090.1	XP_002341955.1	FGSG_11977T0	63102	NCU09572T0	MGG_00307T0	YLR370C
OG_1716	PDE_09967	ANID_08066T0	AO090003001339	XP_001397469.1	XP_002568457.1	XP_002151092.1	XP_002341954.1	FGSG_11976T0	49038	NCU09571T0	MGG_00308T0	YNL062C
OG_1717	PDE_09973	ANID_03784T0	AO090003001345	XP_001390253.1	XP_002568451.1	XP_002151076.1	XP_002341974.1	FGSG_01666T0	69998	NCU08742T0	MGG_06208T0	YMR201C
OG_1718	PDE_09977	ANID_08073T0	AO090003001348	XP_001397463.1	XP_002568448.1	XP_002151078.1	XP_002341972.1	FGSG_06243T0	74356	NCU02511T0	MGG_01292T0	YNL061W
OG_1719	PDE_09979	ANID_08075T0	AO090003001350	XP_001397461.1	XP_002568446.1	XP_002151080.1	XP_002341970.1	FGSG_00323T0	54448	NCU05418T0	MGG_09173T0	YHR068W
OG_1778	PDE_00029	ANID_00625T0	AO090023000574	XP_001389384.1	XP_002569335.1	XP_002147041.1	XP_002479317.1	FGSG_06776T0	73918	NCU00308T0	MGG_05721T0	YNL022C
OG_1779	PDE_00032	ANID_00627T0	AO090023000576	XP_001389385.1	XP_002569333.1	XP_002147050.1	XP_002479330.1	FGSG_06897T0	21907	NCU08974T0	MGG_08903T0	YGL023C
OG_1780	PDE_00039	ANID_00629T0	AO090005000973	XP_001389403.1	XP_002569331.1	XP_002147066.1	XP_002479343.1	FGSG_12154T0	107554	NCU05706T0	MGG_05677T0	YIR038C
OG_1781	PDE_00042	ANID_00632T0	AO090005000976	XP_001389406.1	XP_002569328.1	XP_002147064.1	XP_002479340.1	FGSG_02533T0	62029	NCU00158T0	MGG_05681T0	YGR006W
OG_1782	PDE_00045	ANID_00634T0	AO090005000978	XP_001389409.1	XP_002569324.1	XP_002147058.1	XP_002479337.1	FGSG_05510T0	67116	NCU00333T0	MGG_08859T0	YPL051W
OG_1783	PDE_00047	ANID_00636T0	AO090005000980	XP_001389411.1	XP_002569323.1	XP_002147056.1	XP_002479335.1	FGSG_00960T0	63341	NCU09757T0	MGG_03933T0	YPL175W
OG_1784	PDE_00053	ANID_00641T0	AO090005000996	XP_001389424.1	XP_002569317.1	XP_002147019.1	XP_002479299.1	FGSG_02523T0	121915	NCU06464T0	MGG_06249T0	YKL056C
OG_1785	PDE_00054	ANID_00640T0	AO090005000995	XP_001389422.1	XP_002569316.1	XP_002147018.1	XP_002479297.1	FGSG_02522T0	61750	NCU06465T0	MGG_06250T0	YDR297W
OG_1786	PDE_00061	ANID_00990T0	AO090005001001	XP_001389433.1	XP_002569310.1	XP_002147033.1	XP_002479311.1	FGSG_00819T0	55384	NCU03479T0	MGG_01804T0	YLR277C
OG_1787	PDE_00066	ANID_10445T0	AO090005001008	XP_001389438.1	XP_002569305.1	XP_002147037.1	XP_002479314.1	FGSG_06636T0	22277	NCU00227T0	MGG_05310T0	YOR271C
OG_1788	PDE_00071	ANID_00984T0	AO090005001018	XP_001389445.1	XP_002556683.1	XP_002147014.1	XP_002479293.1	FGSG_07294T0	119623	NCU06428T0	MGG_06481T0	YOR243C
OG_1790	PDE_00093	ANID_00966T0	AO090005001045	XP_001389478.1	XP_002556657.1	XP_002147005.1	XP_002479284.1	FGSG_07308T0	57720	NCU06491T0	MGG_06385T0	YBR231C
OG_1791	PDE_00098	ANID_10131T0	AO090005001052	XP_001389483.1	XP_002556653.1	XP_002152047.1	XP_002481082.1	FGSG_09577T0	110899	NCU04323T0	MGG_12634T0	YLR420W
OG_1792	PDE_00099	ANID_00960T0	AO090005001053	XP_001389484.1	XP_002556652.1	XP_002146991.1	XP_002479277.1	FGSG_02525T0	107552	NCU06463T0	MGG_06304T0	YAL034W-A
OG_1793	PDE_00101	ANID_11893T0	AO090005001056	XP_001389486.1	XP_002556651.1	XP_002146990.1	XP_002479276.1	FGSG_06022T0	107420	NCU09478T0	MGG_06655T0	YDL160C-A
OG_1794	PDE_00104	ANID_00956T0	AO090005001057	XP_001389487.1	XP_002569190.1	XP_002146117.1	XP_002478411.1	FGSG_07217T0	75921	NCU00065T0	MGG_08825T0	YML080W
OG_1795	PDE_00108	ANID_00953T0	AO090005001061	XP_001389491.1	XP_002569266.1	XP_002146107.1	XP_002478406.1	FGSG_05438T0	74289	NCU00376T0	MGG_05694T0	YGR163W
OG_1796	PDE_00113	ANID_11892T0	AO090005001063	XP_001389493.1	XP_002569270.1	XP_002146096.1	XP_002478395.1	FGSG_06635T0	61701	NCU00232T0	MGG_05303T0	YKR079C
OG_1797	PDE_00120	ANID_01014T0	AO090012000602	XP_001392695.1	XP_002559581.1	XP_002146250.1	XP_002478551.1	FGSG_06012T0	77974	NCU01751T0	MGG_06707T0	YKL188C
OG_1798	PDE_00122	ANID_01015T0	AO090012000601	XP_001392696.1	XP_002559583.1	XP_002146245.1	XP_002478542.1	FGSG_09613T0	120198	NCU07027T0	MGG_01819T0	YPR160W
OG_1799	PDE_00125	ANID_01016T0	AO090012000600	XP_001392699.1	XP_002559584.1	XP_002146246.1	XP_002478543.1	FGSG_09614T0	21505	NCU05206T0	MGG_01818T0	YER020W
OG_1800	PDE_00127	ANID_01018T0	AO090012000598	XP_001392703.1	XP_002559586.1	XP_002146249.1	XP_002478550.1	FGSG_09615T0	26151	NCU07023T0	MGG_01823T0	YLR114C
OG_1801	PDE_00128	ANID_01019T0	AO090012000597	XP_001392704.1	XP_002559587.1	XP_002146244.1	XP_002478534.1	FGSG_09616T0	55706	NCU05204T0	MGG_07145T0	YDL132W
OG_1802	PDE_00130	ANID_01021T0	AO090012000595	XP_001392706.1	XP_002559590.1	XP_002146240.1	XP_002478532.1	FGSG_09617T0	74932	NCU05203T0	MGG_06053T0	YDL133W
OG_1803	PDE_00131	ANID_01022T0	AO090012000593	XP_001392707.1	XP_002559591.1	XP_002146239.1	XP_002478531.1	FGSG_05070T0	2319	NCU05202T0	MGG_06052T0	YDL183C
OG_1804	PDE_00132	ANID_01023T0	AO090012000592	XP_001392708.1	XP_002559592.1	XP_002146224.1	XP_002478509.1	FGSG_09721T0	56074	NCU06347T0	MGG_06180T0	YNL084C
OG_1805	PDE_00138	ANID_00647T0	AO090012000583	XP_001392720.1	XP_002559648.1	XP_002146211.1	XP_002478496.1	FGSG_09929T0	22611	NCU04243T0	MGG_00977T0	YNL075W
OG_1806	PDE_00140	ANID_00648T0	AO090012000581	XP_001392722.1	XP_002559645.1	XP_002146213.1	XP_002478498.1	FGSG_05541T0	67003	NCU00200T0	MGG_06425T0	YKL211C
OG_1807	PDE_00141	ANID_10112T0	AO090012000580	XP_001392723.1	XP_002559644.1	XP_002146214.1	XP_002478499.1	FGSG_05542T0	66881	NCU00199T0	MGG_06426T0	YML103C
OG_1808	PDE_00148	ANID_00653T0	AO090012000574	XP_001392730.1	XP_002559639.1	XP_002146221.1	XP_002478506.1	FGSG_05533T0	67107	NCU00303T0	MGG_00364T0	YPL199C
OG_1809	PDE_00149	ANID_00654T0	AO090012000573	XP_001392731.1	XP_002559638.1	XP_002146222.1	XP_002478507.1	FGSG_10097T0	68022	NCU01427T0	MGG_00758T0	YPL069C
OG_1810	PDE_00157	ANID_00664T0	AO090012000557	XP_001392747.1	XP_002559629.1	XP_002146209.1	XP_002478493.1	FGSG_05898T0	60194	NCU01266T0	MGG_02444T0	YPL268W
OG_1812	PDE_00162	ANID_00665T0	AO090012000556	XP_001392748.1	XP_002559625.1	XP_002146203.1	XP_002478491.1	FGSG_10180T0	79104	NCU11274T0	MGG_07035T0	YIL076W
OG_1813	PDE_00164	ANID_00667T0	AO090012000554	XP_001392750.1	XP_002559619.1	XP_002146202.1	XP_002478490.1	FGSG_04481T0	81700	NCU07165T0	MGG_10677T0	YER003C
OG_1814	PDE_00166	ANID_00670T0	AO090012000551	XP_001392752.1	XP_002559617.1	XP_002146198.1	XP_002478488.1	FGSG_04473T0	123805	NCU07188T0	MGG_10689T0	YBL033C
OG_1815	PDE_00169	ANID_00673T0	AO090012000548	XP_001392755.1	XP_002559614.1	XP_002146195.1	XP_002478485.1	FGSG_04485T0	111468	NCU07171T0	MGG_10690T0	YDL029W
OG_1816	PDE_00173	ANID_10111T0	AO090012000537	XP_001392765.1	XP_002559612.1	XP_002146190.1	XP_002478481.1	FGSG_01092T0	120498	NCU03269T0	MGG_09935T0	YPL152W
OG_1817	PDE_00189	ANID_00685T0	AO090012000534	XP_001392768.1	XP_002559653.1	XP_002146179.1	XP_002478471.1	FGSG_09999T0	29713	NCU01329T0	MGG_02469T0	YLR063W
OG_1818	PDE_00190	ANID_00686T0	AO090012000533	XP_001392769.1	XP_002559654.1	XP_002146178.1	XP_002478470.1	FGSG_10306T0	23420	NCU08946T0	MGG_06004T0	YGR132C
OG_1819	PDE_00199	ANID_00690T0	AO090012000524	XP_001392774.1	XP_002559668.1	XP_002146170.1	XP_002478464.1	FGSG_09923T0	122428	NCU06658T0	MGG_04107T0	YHR109W
OG_1820	PDE_00207	ANID_00696T0	AO090012000517	XP_001392781.1	XP_002559678.1	XP_002146161.1	XP_002478456.1	FGSG_04944T0	111774	NCU04428T0	MGG_04908T0	YGL086W
OG_1821	PDE_00211	ANID_00700T0	AO090012000511	XP_001392785.1	XP_002559689.1	XP_002146156.1	XP_002478452.1	FGSG_10719T0	75648	NCU10381T0	MGG_11429T0	YGL114W
OG_1822	PDE_00220	ANID_00705T0	AO090012000505	XP_001392792.1	XP_002561511.1	XP_002146145.1	XP_002478443.1	FGSG_10722T0	5227	NCU03575T0	MGG_03220T0	YBL076C
OG_1823	PDE_00221	ANID_00706T0	AO090012000504	XP_001392793.1	XP_002561513.1	XP_002146146.1	XP_002478442.1	FGSG_10717T0	104639	NCU01644T0	MGG_11427T0	YDL058W
OG_1824	PDE_00222	ANID_00707T0	AO090012000503	XP_001392794.1	XP_002561512.1	XP_002146147.1	XP_002478441.1	FGSG_10716T0	124317	NCU01643T0	MGG_11426T0	YOR048C
OG_1825	PDE_00240	ANID_10118T0	AO090012000489	XP_001392817.1	XP_002561531.1	XP_002146137.1	XP_002478432.1	FGSG_05243T0	75336	NCU04454T0	MGG_14835T0	YNL219C
OG_1826	PDE_00242	ANID_00727T0	AO090012000487	XP_001392819.1	XP_002561533.1	XP_002146135.1	XP_002478430.1	FGSG_04292T0	6014	NCU01637T0	MGG_01157T0	YDR473C
OG_1827	PDE_00243	ANID_12215T0	AO090012000486	XP_001392820.1	XP_002561534.1	XP_002146134.1	XP_002478429.1	FGSG_04291T0	6015	NCU01638T0	MGG_01158T0	YOR341W
OG_1828	PDE_00244	ANID_09436T0	AO090012000485	XP_001392821.1	XP_002561536.1	XP_002146133.1	XP_002478428.1	FGSG_04295T0	112413	NCU01625T0	MGG_03132T0	YER171W
OG_1829	PDE_00245	ANID_09437T0	AO090012000484	XP_001392822.1	XP_002561537.1	XP_002146132.1	XP_002478427.1	FGSG_04948T0	23338	NCU06534T0	MGG_10526T0	YMR247C
OG_1830	PDE_00248	ANID_00726T0	AO090012000482	XP_001392824.1	XP_002561540.1	XP_002146986.1	XP_002479273.1	FGSG_05085T0	38441	NCU09733T0	MGG_11149T0	YMR244W
OG_1831	PDE_00252	ANID_00725T0	AO090012000468	XP_001392825.1	XP_002561544.1	XP_002146982.1	XP_002479270.1	FGSG_05094T0	120070	NCU07991T0	MGG_01765T0	YNL265C
OG_1832	PDE_00260	ANID_00720T0	AO090012000475	XP_001392837.1	XP_002561554.1	XP_002146979.1	XP_002479267.1	FGSG_09628T0	74943	NCU07266T0	MGG_10496T0	YLR172C
OG_1833	PDE_00261	ANID_00719T0	AO090012000476	XP_001392838.1	XP_002561555.1	XP_002146978.1	XP_002479266.1	FGSG_05091T0	44781	NCU07992T0	MGG_01766T0	YDR392W
OG_1834	PDE_00264	ANID_00714T0	AO090012000455	XP_001389599.1	XP_002561559.1	XP_002146973.1	XP_002479263.1	FGSG_09629T0	55401	NCU07265T0	MGG_14070T0	YDL098C
OG_1835	PDE_00266	ANID_00716T0	AO090012000452	XP_001389601.1	XP_002561561.1	XP_002146971.1	XP_002479261.1	FGSG_04945T0	82001	NCU04429T0	MGG_04909T0	YGR046W
OG_1836	PDE_00267	ANID_00717T0	AO090012000450	XP_001389602.1	XP_002561565.1	XP_002146970.1	XP_002479259.1	FGSG_09647T0	74913	NCU06360T0	MGG_14904T0	YIL116W
OG_1837	PDE_00283	ANID_00757T0	AO090012000444	XP_001389625.1	XP_002561575.1	XP_002146966.1	XP_002479256.1	FGSG_09744T0	55981	NCU05301T0	MGG_13217T0	YBL024W
OG_1838	PDE_00284	ANID_00747T0	AO090012000436	XP_001389628.1	XP_002561577.1	XP_002146006.1	XP_002478302.1	FGSG_00863T0	122703	NCU02549T0	MGG_03600T0	YLR163C
OG_1839	PDE_00286	ANID_00745T0	AO090012000434	XP_001389630.1	XP_002561579.1	XP_002146009.1	XP_002478306.1	FGSG_01870T0	66436	NCU03702T0	MGG_09195T0	YDL014W
OG_1840	PDE_00288	ANID_00762T0	AO090011000386	XP_001389635.1	XP_002561581.1	XP_002146005.1	XP_002478301.1	FGSG_01873T0	66270	NCU04124T0	MGG_06735T0	YKL179C
OG_1842	PDE_00328	ANID_00794T0	AO090003000480	XP_001389666.1	XP_002561706.1	XP_002146916.1	XP_002479210.1	FGSG_00864T0	33704	NCU03138T0	MGG_01310T0	YMR236W
OG_1843	PDE_00330	ANID_00796T0	AO090003000478	XP_001389664.1	XP_002561708.1	XP_002146918.1	XP_002479212.1	FGSG_04929T0	67840	NCU03133T0	MGG_01315T0	YKL099C
OG_1844	PDE_00332	ANID_00797T0	AO090003000477	XP_001389663.1	XP_002561712.1	XP_002146919.1	XP_002479213.1	FGSG_00865T0	4654	NCU03139T0	MGG_01309T0	YCL030C
OG_1845	PDE_00335	ANID_00802T0	AO090003000481	XP_001389667.1	XP_002561705.1	XP_002146915.1	XP_002479209.1	FGSG_00866T0	79560	NCU03137T0	MGG_01311T0	YMR165C
OG_1846	PDE_00337	ANID_00804T0	AO090003000484	XP_001389669.1	XP_002561703.1	XP_002146912.1	XP_002479206.1	FGSG_00914T0	64065	NCU02105T0	MGG_14742T0	YGR024C
OG_1847	PDE_00344	ANID_01117T0	AO090038000244	XP_001392513.1	XP_002559524.1	XP_002151497.1	XP_002341697.1	FGSG_00538T0	119578	NCU03319T0	MGG_09309T0	YGR284C
OG_1848	PDE_00359	ANID_00997T0	AO090012000641	XP_001392667.1	XP_002559549.1	XP_002146272.1	XP_002478573.1	FGSG_01970T0	63269	NCU08299T0	MGG_01524T0	YMR024W
OG_1849	PDE_00361	ANID_00998T0	AO090012000639	XP_001392669.1	XP_002559551.1	XP_002146270.1	XP_002478571.1	FGSG_01921T0	82560	NCU08007T0	MGG_01767T0	YCR019W
OG_1850	PDE_00362	ANID_00999T0	AO090012000638	XP_001392670.1	XP_002559552.1	XP_002146269.1	XP_002478570.1	FGSG_01923T0	124234	NCU08008T0	MGG_01722T0	YNL138W
OG_1851	PDE_00365	ANID_01002T0	AO090012000630	XP_001392674.1	XP_002559555.1	XP_002146266.1	XP_002478565.1	FGSG_09579T0	55945	NCU07698T0	MGG_07150T0	YDR166C
OG_1852	PDE_00366	ANID_01003T0	AO090012000629	XP_001392675.1	XP_002559556.1	XP_002146265.1	XP_002478564.1	FGSG_09580T0	74983	NCU07697T0	MGG_01712T0	YOR136W
OG_1854	PDE_00374	ANID_01013T0	AO090012000613	XP_001392690.1	XP_002559574.1	XP_002146254.1	XP_002478553.1	FGSG_10010T0	51212	NCU04331T0	MGG_07048T0	YPL131W
OG_1855	PDE_00390	ANID_00946T0	AO090005001072	XP_001389499.1	XP_002569277.1	XP_002146085.1	XP_002478385.1	FGSG_00292T0	62225	NCU02066T0	MGG_08867T0	YOR206W
OG_1856	PDE_00391	ANID_10129T0	AO090005001073	XP_001389500.1	XP_002569278.1	XP_002146084.1	XP_002478384.1	FGSG_00291T0	62477	NCU11209T0	MGG_08868T0	YPL065W
OG_1857	PDE_00393	ANID_10134T0	AO090005001074	XP_001389501.1	XP_002569279.1	XP_002146083.1	XP_002478383.1	FGSG_11854T0	64778	NCU02608T0	MGG_01212T0	YBR271W
OG_1858	PDE_00396	ANID_00944T0	AO090005001076	XP_001389504.1	XP_002569284.1	XP_002146081.1	XP_002478380.1	FGSG_00877T0	49770	NCU00919T0	MGG_04523T0	YGL171W
OG_1859	PDE_00397	ANID_00943T0	AO090005001077	XP_001389505.1	XP_002569285.1	XP_002146080.1	XP_002478378.1	FGSG_00656T0	22737	NCU00644T0	MGG_01232T0	YPR020W
OG_1860	PDE_00403	ANID_00936T0	AO090005001088	XP_001389516.1	XP_002569290.1	XP_002146069.1	XP_002478362.1	FGSG_00749T0	64327	NCU03129T0	MGG_01322T0	YKL194C
OG_1861	PDE_00405	ANID_00842T0	AO090005001226	XP_001389718.1	XP_002569293.1	XP_002146867.1	XP_002479158.1	FGSG_06631T0	77811	NCU00239T0	MGG_07705T0	YOR093C
OG_1862	PDE_00406	ANID_00843T0	AO090005001225	XP_001389720.1	XP_002569294.1	XP_002146866.1	XP_002479157.1	FGSG_06019T0	121837	NCU09475T0	MGG_06658T0	YJR123W
OG_1863	PDE_00407	ANID_00844T0	AO090005001224	XP_001389721.1	XP_002569295.1	XP_002146865.1	XP_002479156.1	FGSG_01592T0	108332	NCU09488T0	MGG_03291T0	YGR245C
OG_1864	PDE_00412	ANID_00847T0	AO090005001222	XP_001389723.1	XP_002556684.1	XP_002146859.1	XP_002479154.1	FGSG_10819T0	35465	NCU09485T0	MGG_06648T0	YKL073W
OG_1865	PDE_00415	ANID_00848T0	AO090005001221	XP_001389724.1	XP_002556687.1	XP_002146858.1	XP_002479153.1	FGSG_05390T0	124181	NCU11398T0	MGG_06256T0	YMR211W
OG_1866	PDE_00428	ANID_00862T0	AO090005001204	XP_001389740.1	XP_002556705.1	XP_002146836.1	XP_002479127.1	FGSG_10822T0	48055	NCU03401T0	MGG_06730T0	YNL153C
OG_1868	PDE_00446	ANID_00874T0	AO090005001182	XP_001389757.1	XP_002556731.1	XP_002145949.1	XP_002478214.1	FGSG_05389T0	70546	NCU08983T0	MGG_06313T0	YKR002W
OG_1869	PDE_00455	ANID_00057T0	AO090124000024	XP_001399342.1	XP_002568878.1	XP_002145987.1	XP_002478279.1	FGSG_07436T0	82334	NCU07755T0	MGG_02449T0	YGR185C
OG_1870	PDE_00460	ANID_00880T0	AO090005001175	XP_001389770.1	XP_002556768.1	XP_002146935.1	XP_002479229.1	FGSG_05109T0	21441	NCU07662T0	MGG_01481T0	YDR142C
OG_1871	PDE_00462	ANID_00871T0	AO090005001186	XP_001389754.1	XP_002556770.1	XP_002146926.1	XP_002479217.1	FGSG_09635T0	74947	NCU11795T0	MGG_10490T0	YDR331W
OG_1872	PDE_00463	ANID_00872T0	AO090005001185	XP_001389755.1	XP_002556771.1	XP_002146925.1	XP_002479216.1	FGSG_09592T0	55467	NCU04378T0	MGG_01549T0	YLR103C
OG_1873	PDE_00466	ANID_00889T0	AO090005001157	XP_001389783.1	XP_002556774.1	XP_002146938.1	XP_002479239.1	FGSG_09745T0	37593	NCU05302T0	MGG_06080T0	YHR168W
OG_1874	PDE_00469	ANID_00890T0	AO090005001154	XP_001389787.1	XP_002556778.1	XP_002146939.1	XP_002479240.1	FGSG_05119T0	27689	NCU07668T0	MGG_01485T0	YCR023C
OG_1875	PDE_00471	ANID_00891T0	AO090005001153	XP_001389788.1	XP_002556779.1	XP_002146940.1	XP_002479241.1	FGSG_05120T0	35454	NCU07669T0	MGG_01486T0	YLR014C
OG_1876	PDE_00473	ANID_00893T0	AO090005001150	XP_001389791.1	XP_002556782.1	XP_002146942.1	XP_002479243.1	FGSG_05187T0	58651	NCU09789T0	MGG_10691T0	YNL220W
OG_1877	PDE_00474	ANID_00894T0	AO090005001148	XP_001400988.1	XP_002556783.1	XP_002146949.1	XP_002479244.1	FGSG_05108T0	120064	NCU07670T0	MGG_07099T0	YDR194C
OG_1878	PDE_00478	ANID_00897T0	AO090005001144	XP_001389793.1	XP_002556787.1	XP_002146014.1	XP_002478310.1	FGSG_00751T0	64249	NCU03130T0	MGG_01317T0	YOR111W
OG_1881	PDE_00490	ANID_00906T0	AO090005001133	XP_001389806.1	XP_002561773.1	XP_002146023.1	XP_002478319.1	FGSG_09454T0	74318	NCU02011T0	MGG_03668T0	YLR347C
OG_1882	PDE_00494	ANID_00910T0	AO090005001124	XP_001389811.1	XP_002561768.1	XP_002146030.1	XP_002478325.1	FGSG_01865T0	110040	NCU03695T0	MGG_09213T0	YNL169C
OG_1883	PDE_00515	ANID_00926T0	AO090005001105	XP_001389824.1	XP_002561755.1	XP_002146049.1	XP_002478338.1	FGSG_01854T0	80398	NCU03690T0	MGG_09208T0	YBR017C
OG_1884	PDE_00520	ANID_00922T0	AO090005001114	XP_001389820.1	XP_002561751.1	XP_002146044.1	XP_002478334.1	FGSG_05436T0	74267	NCU00493T0	MGG_05676T0	YFR051C
OG_1885	PDE_00525	ANID_00918T0	AO090005001117	XP_001389817.1	XP_002561746.1	XP_002146040.1	XP_002478330.1	FGSG_05164T0	1925	NCU03492T0	MGG_03920T0	YMR272C
OG_1886	PDE_00529	ANID_00913T0	AO090005001121	XP_001389814.1	XP_002561743.1	XP_002146034.1	XP_002478327.1	FGSG_05154T0	74026	NCU09192T0	MGG_08368T0	YPR113W
OG_1887	PDE_00532	ANID_00834T0	AO090005001238	XP_001389709.1	XP_002561736.1	XP_002146894.1	XP_002479189.1	FGSG_06644T0	121754	NCU00169T0	MGG_05320T0	YOR254C
OG_1888	PDE_00535	ANID_00831T0	AO090005001241	XP_001389705.1	XP_002561639.1	XP_002146889.1	XP_002479186.1	FGSG_01852T0	50625	NCU03678T0	MGG_09210T0	YMR171C
OG_1889	PDE_00536	ANID_00829T0	AO090005001243	XP_001389703.1	XP_002561640.1	XP_002146888.1	XP_002479185.1	FGSG_06633T0	3873	NCU00237T0	MGG_07707T0	YGL248W
OG_1890	PDE_00539	ANID_00827T0	AO090005001245	XP_001389701.1	XP_002561644.1	XP_002146886.1	XP_002479183.1	FGSG_00700T0	63967	NCU00913T0	MGG_01198T0	YJL091C
OG_1891	PDE_00542	ANID_00912T0	AO090005001122	XP_001389813.1	XP_002561634.1	XP_002146033.1	XP_002478326.1	FGSG_06675T0	122233	NCU06232T0	MGG_05223T0	YCL018W
OG_1892	PDE_00543	ANID_00836T0	AO090005001234	XP_001390228.1	XP_002561617.1	XP_002146895.1	XP_002479190.1	FGSG_08694T0	5135	NCU03188T0	MGG_02689T0	YML086C
OG_1893	PDE_00546	ANID_10125T0	AO090005001231	XP_001389716.1	XP_002561621.1	XP_002146871.1	XP_002479171.1	FGSG_06628T0	61550	NCU11175T0	MGG_07718T0	YLL008W
OG_1894	PDE_00554	ANID_00932T0	AO090005001092	XP_001390247.1	XP_002561627.1	XP_002146060.1	XP_002478351.1	FGSG_05183T0	53567	NCU03339T0	MGG_12749T0	YPL091W
OG_1895	PDE_00559	ANID_00931T0	AO090005001093	XP_001389522.1	XP_002561629.1	XP_002146059.1	XP_002478350.1	FGSG_08691T0	80186	NCU00587T0	MGG_10268T0	YJL128C
OG_1896	PDE_00567	ANID_00818T0	AO090003000505	XP_001389685.1	XP_002561671.1	XP_002146874.1	XP_002479173.1	FGSG_00665T0	109015	NCU02619T0	MGG_01205T0	YLR401C
OG_1897	PDE_00576	ANID_00816T0	AO090003000501	XP_001389682.1	XP_002561679.1	XP_002146901.1	XP_002479195.1	FGSG_00658T0	122684	NCU02615T0	MGG_01235T0	YOR194C
OG_1898	PDE_00577	ANID_00814T0	AO090003000500	XP_001389680.1	XP_002561680.1	XP_002146902.1	XP_002479196.1	FGSG_00660T0	109022	NCU02616T0	MGG_01236T0	YGL116W
OG_1899	PDE_00580	ANID_00810T0	AO090003000492	XP_001389677.1	XP_002561696.1	XP_002146906.1	XP_002479199.1	FGSG_00909T0	64023	NCU10789T0	MGG_13508T0	YLR207W
OG_1900	PDE_00581	ANID_00808T0	AO090003000490	XP_001389675.1	XP_002561698.1	XP_002146908.1	XP_002479201.1	FGSG_00915T0	64138	NCU02104T0	MGG_04651T0	YAR003W
OG_1901	PDE_00583	ANID_00806T0	AO090003000486	XP_001393542.1	XP_002561701.1	XP_002146910.1	XP_002479203.1	FGSG_09322T0	64617	NCU02570T0	MGG_03611T0	YNL035C
OG_1902	PDE_00586	ANID_03756T0	AO090005000157	XP_001396260.1	XP_002567948.1	XP_002148557.1	XP_002482907.1	FGSG_05631T0	66707	NCU09290T0	MGG_02086T0	YJL001W
OG_1903	PDE_00587	ANID_03757T0	AO090005000158	XP_001396261.1	XP_002567949.1	XP_002148556.1	XP_002482906.1	FGSG_07077T0	71021	NCU03276T0	MGG_00142T0	YNL320W
OG_1904	PDE_00588	ANID_03761T0	AO090005000165	XP_001396263.1	XP_002567953.1	XP_002148540.1	XP_002482878.1	FGSG_07076T0	52924	NCU03273T0	MGG_00137T0	YNL023C
OG_1906	PDE_00619	ANID_01158T0	AO090038000283	XP_001392470.1	XP_002559301.1	XP_002151444.1	XP_002341564.1	FGSG_07009T0	77084	NCU01197T0	MGG_08084T0	YDR293C
OG_1907	PDE_00626	ANID_01164T0	AO090038000291	XP_001392462.1	XP_002559310.1	XP_002151454.1	XP_002341572.1	FGSG_05556T0	110409	NCU00301T0	MGG_00361T0	YDL153C
OG_1908	PDE_00632	ANID_01168T0	AO090038000297	XP_001392456.1	XP_002559315.1	XP_002151437.1	XP_002341558.1	FGSG_01364T0	23028	NCU02762T0	MGG_05643T0	YGR217W
OG_1909	PDE_00666	ANID_01059T0	AO090001000295	XP_001392617.1	XP_002559742.1	XP_002146304.1	XP_002478607.1	FGSG_00840T0	122240	NCU11965T0	MGG_06981T0	YAR035W
OG_1911	PDE_00683	ANID_01177T0	AO090038000308	XP_001392444.1	XP_002559769.1	XP_002151424.1	XP_002341543.1	FGSG_02780T0	51734	NCU04404T0	MGG_06860T0	YDR238C
OG_1912	PDE_00685	ANID_01175T0	AO090038000305	XP_001392446.1	XP_002559771.1	XP_002151429.1	XP_002341546.1	FGSG_04039T0	42181	NCU07942T0	MGG_05146T0	YDR087C
OG_1913	PDE_00701	ANID_01045T0	AO090001000218	XP_001392643.1	XP_002559715.1	XP_002146285.1	XP_002478587.1	FGSG_01968T0	78543	NCU08295T0	MGG_01519T0	YDL051W
OG_1914	PDE_00711	ANID_01065T0	AO090001000303	XP_001392607.1	XP_002559700.1	XP_002149393.1	XP_002484781.1	FGSG_02797T0	46862	NCU09203T0	MGG_09004T0	YPR133C
OG_1915	PDE_00713	ANID_01064T0	AO090001000301	XP_001392608.1	XP_002559698.1	XP_002149394.1	XP_002484779.1	FGSG_09546T0	123598	NCU02473T0	MGG_03074T0	YGR119C
OG_1916	PDE_00721	ANID_01085T0	AO090001000326	XP_001392566.1	XP_002558301.1	XP_002149385.1	XP_002484790.1	FGSG_00833T0	75012	NCU09610T0	MGG_06979T0	YOR165W
OG_1917	PDE_00723	ANID_01084T0	AO090001000327	XP_001392565.1	XP_002558304.1	XP_002149339.1	XP_002484819.1	FGSG_07182T0	74346	NCU03737T0	MGG_08162T0	YOR187W
OG_1918	PDE_00725	ANID_01082T0	AO090001000329	XP_001392563.1	XP_002558307.1	XP_002149341.1	XP_002484817.1	FGSG_05143T0	77014	NCU03713T0	MGG_08146T0	YEL042W
OG_1919	PDE_00731	ANID_01076T0	AO090001000335	XP_001392558.1	XP_002558298.1	XP_002149347.1	XP_002484809.1	FGSG_07454T0	69281	NCU01254T0	MGG_11903T0	YNR039C
OG_1920	PDE_00732	ANID_01075T0	AO090001000336	XP_001390163.1	XP_002558310.1	XP_002149348.1	XP_002484808.1	FGSG_07178T0	21342	NCU03740T0	MGG_08165T0	YKL034W
OG_1921	PDE_00734	ANID_10161T0	AO090001000338	XP_001392556.1	XP_002558312.1	XP_002149350.1	XP_002484806.1	FGSG_12187T0	105307	NCU05717T0	MGG_03120T0	YKL003C
OG_1922	PDE_00736	ANID_01069T0	AO090001000344	XP_001392553.1	XP_002558320.1	XP_002149372.1	XP_002484803.1	FGSG_02729T0	3067	NCU05720T0	MGG_03122T0	YHR142W
OG_1923	PDE_00749	ANID_01093T0	AO090001000357	XP_001392542.1	XP_002558323.1	XP_002149335.1	XP_002484828.1	FGSG_07453T0	123934	NCU01255T0	MGG_11902T0	YOR211C
OG_1924	PDE_00767	ANID_01104T0	AO090001000377	XP_001392524.1	XP_002559502.1	XP_002149299.1	XP_002484862.1	FGSG_02563T0	121890	NCU06270T0	MGG_05258T0	YHR024C
OG_1925	PDE_00768	ANID_01105T0	AO090001000378	XP_001392523.1	XP_002559503.1	XP_002149300.1	XP_002484861.1	FGSG_04115T0	76340	NCU00431T0	MGG_05210T0	YNL131W
OG_1927	PDE_00815	ANID_03751T0	AO090005000136	XP_001396248.1	XP_002567920.1	XP_002148388.1	XP_002482633.1	FGSG_05442T0	66023	NCU00161T0	MGG_05695T0	YJR098C
OG_1928	PDE_00818	ANID_03749T0	AO090005000134	XP_001396245.1	XP_002567923.1	XP_002148394.1	XP_002482664.1	FGSG_07112T0	3208	NCU08115T0	MGG_09306T0	YCR092C
OG_1929	PDE_00820	ANID_03747T0	AO090005000132	XP_001396243.1	XP_002567926.1	XP_002148396.1	XP_002482666.1	FGSG_07110T0	58654	NCU07509T0	MGG_09304T0	YPR176C
OG_1931	PDE_00824	ANID_03745T0	AO090005000129	XP_001396240.1	XP_002567929.1	XP_002148041.1	XP_002482246.1	FGSG_07107T0	58428	NCU08121T0	MGG_09302T0	YOR294W
OG_1932	PDE_00825	ANID_03744T0	AO090005000128	XP_001396239.1	XP_002567930.1	XP_002148040.1	XP_002482247.1	FGSG_07106T0	58539	NCU08120T0	MGG_09301T0	YGL129C
OG_1933	PDE_00841	ANID_05676T0	AO090005000116	XP_001396227.1	XP_002567479.1	XP_002146377.1	XP_002478666.1	FGSG_01030T0	56789	NCU02776T0	MGG_01614T0	YJL194W
OG_1934	PDE_00842	ANID_05675T0	AO090005000117	XP_001396228.1	XP_002567480.1	XP_002146376.1	XP_002478665.1	FGSG_05735T0	75280	NCU00771T0	MGG_08745T0	YDR330W
OG_1935	PDE_00844	ANID_05677T0	AO090005000115	XP_001396226.1	XP_002567489.1	XP_002146367.1	XP_002478660.1	FGSG_07433T0	123920	NCU09537T0	MGG_09531T0	YFL047W
OG_1936	PDE_00850	ANID_05681T0	AO090005000111	XP_001396221.1	XP_002567494.1	XP_002146363.1	XP_002478656.1	FGSG_07078T0	40250	NCU03277T0	MGG_00145T0	YDR265W
OG_1937	PDE_00851	ANID_05682T0	AO090005000110	XP_001396220.1	XP_002567495.1	XP_002146362.1	XP_002478655.1	FGSG_07062T0	124278	NCU03278T0	MGG_11390T0	YDR414C
OG_1938	PDE_00854	ANID_05685T0	AO090005000107	XP_001396217.1	XP_002567499.1	XP_002146358.1	XP_002478652.1	FGSG_07442T0	23323	NCU01203T0	MGG_08079T0	YDR412W
OG_1939	PDE_00860	ANID_05693T0	AO090005000100	XP_001396207.1	XP_002567506.1	XP_002149061.1	XP_002485116.1	FGSG_08333T0	107123	NCU05515T0	MGG_00406T0	YJL104W
OG_1940	PDE_00861	ANID_07621T0	AO090005000099	XP_001396206.1	XP_002567507.1	XP_002149062.1	XP_002485114.1	FGSG_08131T0	60890	NCU05594T0	MGG_00075T0	YMR041C
OG_1941	PDE_00864	ANID_10702T0	AO090005000093	XP_001396202.1	XP_002567511.1	XP_002146339.1	XP_002478630.1	FGSG_08126T0	77539	NCU05606T0	MGG_05602T0	YDR221W
OG_1942	PDE_00873	ANID_05701T0	AO090005000086	XP_001396195.1	XP_002567517.1	XP_002146344.1	XP_002478635.1	FGSG_08338T0	121706	NCU05548T0	MGG_09766T0	YBR249C
OG_1943	PDE_00884	ANID_04258T0	AO090026000815	XP_001396184.1	XP_002567533.1	XP_002146390.1	XP_002478679.1	FGSG_13064T0	76551	NCU02812T0	MGG_01594T0	YKL024C
OG_1945	PDE_00898	ANID_04265T0	AO090026000827	XP_001396171.1	XP_002567547.1	XP_002146392.1	XP_002478681.1	FGSG_07115T0	25703	NCU02828T0	MGG_01639T0	YBL097W
OG_1946	PDE_00899	ANID_04266T0	AO090026000828	XP_001396170.1	XP_002567548.1	XP_002146393.1	XP_002478682.1	FGSG_07114T0	76557	NCU02826T0	MGG_01638T0	YDL206W
OG_1947	PDE_00902	ANID_04269T0	AO090026000830	XP_001396168.1	XP_002567559.1	XP_002146395.1	XP_002478685.1	FGSG_06818T0	74444	NCU03782T0	MGG_02463T0	YOL005C
OG_1948	PDE_00905	ANID_01459T0	AO090023000336	XP_001398147.1	XP_002567562.1	XP_002150805.1	XP_002483312.1	FGSG_00608T0	75421	NCU09332T0	MGG_04427T0	YJR143C
OG_1949	PDE_00914	ANID_01454T0	AO090103000072	XP_001398152.1	XP_002567567.1	XP_002150808.1	XP_002483306.1	FGSG_00428T0	2987	NCU09142T0	MGG_04771T0	YDR488C
OG_1950	PDE_00917	ANID_01455T0	AO090103000069	XP_001398155.1	XP_002567570.1	XP_002150811.1	XP_002483303.1	FGSG_00430T0	120807	NCU10497T0	MGG_04773T0	YGL022W
OG_1951	PDE_00919	ANID_01456T0	AO090103000067	XP_001398160.1	XP_002567572.1	XP_002150812.1	XP_002483302.1	FGSG_11760T0	26277	NCU11511T0	MGG_10820T0	YAL043C
OG_1952	PDE_00921	ANID_01452T0	AO090103000065	XP_001398162.1	XP_002567581.1	XP_002150815.1	XP_002483297.1	FGSG_00398T0	3001	NCU09131T0	MGG_11063T0	YOL041C
OG_1953	PDE_00927	ANID_01447T0	AO090103000052	XP_001398169.1	XP_002567588.1	XP_002150823.1	XP_002483289.1	FGSG_05602T0	5064	NCU11197T0	MGG_10830T0	YKL144C
OG_1954	PDE_00928	ANID_01446T0	AO090103000051	XP_001398170.1	XP_002567589.1	XP_002150822.1	XP_002483290.1	FGSG_01177T0	63919	NCU09230T0	MGG_10380T0	YAL012W
OG_1955	PDE_00934	ANID_01445T0	AO090103000050	XP_001398171.1	XP_002567590.1	XP_002150821.1	XP_002483291.1	FGSG_01355T0	104659	NCU00956T0	MGG_00525T0	YIL110W
OG_1956	PDE_00941	ANID_10191T0	AO090103000045	XP_001398180.1	XP_002568143.1	XP_002150853.1	XP_002483251.1	FGSG_07222T0	21775	NCU06484T0	MGG_06380T0	YGR270W
OG_1957	PDE_00942	ANID_01442T0	AO090103000044	XP_001398181.1	XP_002568144.1	XP_002150852.1	XP_002483252.1	FGSG_01215T0	49149	NCU02681T0	MGG_04412T0	YBR171W
OG_1958	PDE_00944	ANID_01435T0	AO090103000039	XP_001398183.1	XP_002568146.1	XP_002150850.1	XP_002483254.1	FGSG_01212T0	4366	NCU02683T0	MGG_04410T0	YLL004W
OG_1959	PDE_00946	ANID_01434T0	AO090103000037	XP_001398184.1	XP_002568148.1	XP_002150848.1	XP_002483256.1	FGSG_13033T0	46607	NCU07393T0	MGG_04470T0	YDL148C
OG_1960	PDE_00950	ANID_01432T0	AO090103000035	XP_001398186.1	XP_002568150.1	XP_002150846.1	XP_002483265.1	FGSG_06985T0	105650	NCU02678T0	MGG_04414T0	YLR271W
OG_1961	PDE_00954	ANID_01420T0	AO090103000033	XP_001398189.1	XP_002568154.1	XP_002148224.1	XP_002482482.1	FGSG_08128T0	60951	NCU05589T0	MGG_00076T0	YMR140W
OG_1962	PDE_00974	ANID_01413T0	AO090103000017	XP_001398211.1	XP_002565017.1	XP_002150855.1	XP_002483249.1	FGSG_04907T0	81291	NCU02082T0	MGG_00739T0	YDR301W
OG_1963	PDE_00979	ANID_01409T0	AO090103000012	XP_001398216.1	XP_002565022.1	XP_002150866.1	XP_002483238.1	FGSG_09321T0	79439	NCU02571T0	MGG_13499T0	YPL028W
OG_1964	PDE_00989	ANID_09424T0	AO090103000006	XP_001398225.1	XP_002565037.1	XP_002150871.1	XP_002483230.1	FGSG_04910T0	68110	NCU02079T0	MGG_00682T0	YBR135W
OG_1965	PDE_00995	ANID_09419T0	AO090103000001	XP_001398230.1	XP_002565032.1	XP_002150879.1	XP_002483222.1	FGSG_00906T0	4537	NCU02566T0	MGG_03607T0	YOR335C
OG_1966	PDE_01005	ANID_06501T0	AO090701000017	XP_001396549.1	XP_002557347.1	XP_002153252.1	XP_002488188.1	FGSG_07342T0	54256	NCU04182T0	MGG_03973T0	YOR319W
OG_1967	PDE_01006	ANID_10827T0	AO090701000015	XP_001396548.1	XP_002557346.1	XP_002153253.1	XP_002488187.1	FGSG_12151T0	62017	NCU06209T0	MGG_08833T0	YCL012C
OG_1968	PDE_01009	ANID_10826T0	AO090701000012	XP_001396545.1	XP_002557343.1	XP_002153260.1	XP_002488178.1	FGSG_02505T0	61971	NCU06212T0	MGG_08836T0	YOR115C
OG_1969	PDE_01015	ANID_06493T0	AO090701000006	XP_001396539.1	XP_002557337.1	XP_002153239.1	XP_002488203.1	FGSG_02609T0	82476	NCU00117T0	MGG_00471T0	YGL233W
OG_1970	PDE_01025	ANID_06503T0	AO090701000019	XP_001396551.1	XP_002557326.1	XP_002153249.1	XP_002488191.1	FGSG_13123T0	103275	NCU04179T0	MGG_03977T0	YOR113W
OG_1971	PDE_01026	ANID_06507T0	AO090701000023	XP_001396555.1	XP_002557325.1	XP_002153261.1	XP_002488177.1	FGSG_07328T0	44488	NCU04187T0	MGG_12123T0	YMR125W
OG_1972	PDE_01027	ANID_10832T0	AO090701000029	XP_001396560.1	XP_002557319.1	XP_002153266.1	XP_002488172.1	FGSG_07338T0	103273	NCU04176T0	MGG_03979T0	YGR200C
OG_1973	PDE_01029	ANID_10824T0	AO090701000027	XP_001396559.1	XP_002557321.1	XP_002153264.1	XP_002488174.1	FGSG_07330T0	2125	NCU01178T0	MGG_08636T0	YLR345W
OG_1974	PDE_01030	ANID_06510T0	AO090701000026	XP_001396558.1	XP_002557322.1	XP_002153263.1	XP_002488175.1	FGSG_07331T0	44492	NCU01179T0	MGG_08637T0	YMR203W
OG_1975	PDE_01034	ANID_06512T0	AO090701000030	XP_001396561.1	XP_002557318.1	XP_002153267.1	XP_002488171.1	FGSG_07165T0	53818	NCU04097T0	MGG_09520T0	YFL028C
OG_1976	PDE_01035	ANID_06513T0	AO090701000031	XP_001396562.1	XP_002557317.1	XP_002153268.1	XP_002488170.1	FGSG_09015T0	59994	NCU10185T0	MGG_04857T0	YOR274W
OG_1977	PDE_01037	ANID_06515T0	AO090701000032	XP_001396564.1	XP_002557315.1	XP_002153270.1	XP_002488168.1	FGSG_07320T0	54961	NCU01190T0	MGG_08069T0	YOR164C
OG_1978	PDE_01039	ANID_06517T0	AO090701000034	XP_001396566.1	XP_002557313.1	XP_002153273.1	XP_002488166.1	FGSG_07200T0	44459	NCU10467T0	MGG_07526T0	YOL094C
OG_1979	PDE_01045	ANID_10298T0	AO090023000099	XP_001399227.1	XP_002557306.1	XP_002148484.1	XP_002482792.1	FGSG_05221T0	121345	NCU01429T0	MGG_04059T0	YOR184W
OG_1980	PDE_01046	ANID_06521T0	AO090701000041	XP_001396574.1	XP_002561021.1	XP_002153280.1	XP_002488164.1	FGSG_10949T0	81570	NCU08898T0	MGG_04842T0	YDR234W
OG_1981	PDE_01050	ANID_06533T0	AO090701000055	XP_001396586.1	XP_002563639.1	XP_002143438.1	XP_002479757.1	FGSG_12896T0	106331	NCU06715T0	MGG_04056T0	YDR407C
OG_1982	PDE_01056	ANID_06528T0	AO090701000050	XP_001400967.1	XP_002557287.1	XP_002153275.1	XP_002488158.1	FGSG_02597T0	124222	NCU11314T0	MGG_08854T0	YMR274C
OG_1983	PDE_01059	ANID_06526T0	AO090701000047	XP_001396581.1	XP_002557298.1	XP_002153283.1	XP_002488143.1	FGSG_07128T0	81822	NCU03814T0	MGG_04042T0	YLR382C
OG_1985	PDE_01082	ANID_06523T0	AO090701000044	XP_001396578.1	XP_002557303.1	XP_002153277.1	XP_002488160.1	FGSG_05216T0	77031	NCU01431T0	MGG_04061T0	YNL271C
OG_1986	PDE_01083	ANID_06522T0	AO090701000043	XP_001396577.1	XP_002557304.1	XP_002153286.1	XP_002488148.1	FGSG_05220T0	60402	NCU04149T0	MGG_04070T0	YMR023C
OG_1987	PDE_01084	ANID_06549T0	AO090701000058	XP_001396588.1	XP_002563642.1	XP_002153353.1	XP_002488087.1	FGSG_06100T0	41111	NCU03809T0	MGG_04038T0	YHR058C
OG_1988	PDE_01086	ANID_06547T0	AO090701000060	XP_001396590.1	XP_002563644.1	XP_002153350.1	XP_002488090.1	FGSG_05222T0	121343	NCU06712T0	MGG_04053T0	YMR314W
OG_1989	PDE_01087	ANID_06546T0	AO090701000061	XP_001396591.1	XP_002563645.1	XP_002153354.1	XP_002488086.1	FGSG_05194T0	77056	NCU06713T0	MGG_04054T0	YJR044C
OG_1990	PDE_01089	ANID_06544T0	AO090701000062	XP_001396593.1	XP_002563647.1	XP_002153349.1	XP_002488091.1	FGSG_07322T0	74386	NCU04188T0	MGG_03971T0	YOL129W
OG_1991	PDE_01090	ANID_06543T0	AO090701000063	XP_001396594.1	XP_002563648.1	XP_002153348.1	XP_002488093.1	FGSG_07334T0	119924	NCU04172T0	MGG_03983T0	YBR101C
OG_1992	PDE_01093	ANID_06541T0	AO090701000066	XP_001396596.1	XP_002563651.1	XP_002153344.1	XP_002488097.1	FGSG_02506T0	80872	NCU00177T0	MGG_11343T0	YGL234W
OG_1993	PDE_01094	ANID_06540T0	AO090701000067	XP_001396597.1	XP_002563652.1	XP_002153343.1	XP_002488098.1	FGSG_13039T0	60564	NCU01304T0	MGG_07532T0	YOR017W
OG_1994	PDE_01099	ANID_06536T0	AO090701000070	XP_001396600.1	XP_002563655.1	XP_002153339.1	XP_002488102.1	FGSG_06093T0	121449	NCU11651T0	MGG_07528T0	YOR202W
OG_1995	PDE_01104	ANID_12122T0	AO090701000076	XP_001396603.1	XP_002563659.1	XP_002153342.1	XP_002488107.1	FGSG_02601T0	124187	NCU00146T0	MGG_06444T0	YBR201W
OG_1996	PDE_01105	ANID_06554T0	AO090701000077	XP_001396604.1	XP_002563660.1	XP_002153334.1	XP_002488109.1	FGSG_02602T0	57870	NCU00145T0	MGG_06445T0	YKL049C
OG_1997	PDE_01107	ANID_06555T0	AO090701000081	XP_001396606.1	XP_002563662.1	XP_002153329.1	XP_002488112.1	FGSG_06792T0	74476	NCU01302T0	MGG_07530T0	YMR210W
OG_1998	PDE_01108	ANID_06556T0	AO090701000082	XP_001396607.1	XP_002563663.1	XP_002153328.1	XP_002488113.1	FGSG_06791T0	21388	NCU01301T0	MGG_07529T0	YFR001W
OG_1999	PDE_01115	ANID_06558T0	AO090701000084	XP_001396609.1	XP_002563665.1	XP_002153325.1	XP_002488115.1	FGSG_06937T0	102676	NCU00419T0	MGG_06311T0	YNL113W
OG_2001	PDE_01153	ANID_06561T0	AO090701000087	XP_001396613.1	XP_002563667.1	XP_002153323.1	XP_002488117.1	FGSG_07399T0	111644	NCU03824T0	MGG_06938T0	YOR287C
OG_2002	PDE_01156	ANID_06564T0	AO090701000090	XP_001396617.1	XP_002563672.1	XP_002153320.1	XP_002488121.1	FGSG_07402T0	123900	NCU03827T0	MGG_06935T0	YBR146W
OG_2003	PDE_01160	ANID_06567T0	AO090701000095	XP_001396628.1	XP_002563676.1	XP_002153314.1	XP_002488125.1	FGSG_07405T0	81865	NCU03834T0	MGG_06932T0	YFL024C
OG_2004	PDE_01162	ANID_06569T0	AO090701000097	XP_001396630.1	XP_002563678.1	XP_002153312.1	XP_002488127.1	FGSG_07406T0	69257	NCU03836T0	MGG_06931T0	YKR038C
OG_2005	PDE_01170	ANID_11746T0	AO090001000697	XP_001400555.1	XP_002564917.1	XP_002146593.1	XP_002478903.1	FGSG_06951T0	54450	NCU06260T0	MGG_12831T0	YGL130W
OG_2006	PDE_01173	ANID_07489T0	AO090001000695	XP_001400553.1	XP_002564915.1	XP_002146596.1	XP_002478904.1	FGSG_07226T0	120712	NCU00056T0	MGG_10202T0	YER061C
OG_2009	PDE_01270	ANID_03222T0	AO090003001389	XP_001398628.1	XP_002558159.1	XP_002152826.1	XP_002486555.1	FGSG_11629T0	3372	NCU11457T0	MGG_02955T0	YOR155C
OG_2010	PDE_01276	ANID_03224T0	AO090003001391	XP_001398621.1	XP_002558155.1	XP_002152825.1	XP_002486553.1	FGSG_08541T0	103209	NCU00628T0	MGG_12636T0	YER022W
OG_2012	PDE_01298	ANID_02477T0	AO090012000168	XP_001400927.1	XP_002558196.1	XP_002152812.1	XP_002486536.1	FGSG_09753T0	56064	NCU08273T0	MGG_01769T0	YBR086C
OG_2013	PDE_01300	ANID_02480T0	AO090012000172	XP_001400929.1	XP_002558198.1	XP_002152817.1	XP_002486546.1	FGSG_02793T0	59435	NCU01878T0	MGG_10579T0	YLR309C
OG_2014	PDE_01301	ANID_02481T0	AO090012000173	XP_001400930.1	XP_002558199.1	XP_002152822.1	XP_002486551.1	FGSG_05297T0	78555	NCU08276T0	MGG_06143T0	YML059C
OG_2015	PDE_01304	ANID_02487T0	AO090012000175	XP_001400939.1	XP_002558201.1	XP_002152783.1	XP_002486512.1	FGSG_06388T0	2374	NCU06394T0	MGG_06130T0	YNL059C
OG_2016	PDE_01306	ANID_02485T0	AO090012000176	XP_001400941.1	XP_002558203.1	XP_002152785.1	XP_002486513.1	FGSG_06390T0	2373	NCU06395T0	MGG_06129T0	YEL044W
OG_2017	PDE_01314	ANID_08488T0	AO090023000584	XP_001402206.1	XP_002558208.1	XP_002152798.1	XP_002486522.1	FGSG_06394T0	120184	NCU08973T0	MGG_06125T0	YKL196C
OG_2018	PDE_01324	ANID_03901T0	AO090102000252	XP_001400851.1	XP_002558233.1	XP_002152807.1	XP_002486530.1	FGSG_05328T0	22481	NCU08272T0	MGG_01723T0	YML054C
OG_2019	PDE_01325	ANID_07182T0	AO090011000109	XP_001400845.1	XP_002558238.1	XP_002152813.1	XP_002486537.1	FGSG_02798T0	76706	NCU09204T0	MGG_09003T0	YGL247W
OG_2020	PDE_01326	ANID_07184T0	AO090011000095	XP_001400847.1	XP_002558237.1	XP_002152800.1	XP_002486525.1	FGSG_04265T0	56070	NCU04362T0	MGG_01826T0	YGL174W
OG_2021	PDE_01365	ANID_07143T0	AO090011000292	XP_001400783.1	XP_002558285.1	XP_002152776.1	XP_002486505.1	FGSG_02785T0	76740	NCU03009T0	MGG_10565T0	YGR285C
OG_2022	PDE_01367	ANID_07145T0	AO090011000290	XP_001400785.1	XP_002558287.1	XP_002152774.1	XP_002486503.1	FGSG_12577T0	105938	NCU03007T0	MGG_10567T0	YBR065C
OG_2023	PDE_01368	ANID_07146T0	AO090011000289	XP_001400786.1	XP_002558288.1	XP_002152773.1	XP_002486502.1	FGSG_02783T0	121166	NCU03006T0	MGG_10568T0	YML008C
OG_2024	PDE_01384	ANID_10901T0	AO090011000351	XP_001400743.1	XP_002560034.1	XP_002152759.1	XP_002486470.1	FGSG_08352T0	81339	NCU02475T0	MGG_15038T0	YMR189W
OG_2025	PDE_01397	ANID_09359T0	AO090120000040	XP_001388579.1	XP_002561494.1	XP_002152739.1	XP_002486450.1	FGSG_06172T0	55381	NCU08840T0	MGG_06054T0	YMR033W
OG_2026	PDE_01398	ANID_09358T0	AO090120000041	XP_001388552.1	XP_002561493.1	XP_002152743.1	XP_002486453.1	FGSG_09217T0	109619	NCU02017T0	MGG_02824T0	YDR397C
OG_2027	PDE_01435	ANID_09396T0	AO090124000073	XP_001388469.1	XP_002560056.1	XP_002152735.1	XP_002486446.1	FGSG_12578T0	121169	NCU01854T0	MGG_10930T0	YKR035W-A
OG_2028	PDE_01436	ANID_09397T0	AO090124000074	XP_001388468.1	XP_002560057.1	XP_002152734.1	XP_002486445.1	FGSG_11623T0	46902	NCU01856T0	MGG_09010T0	YFL031W
OG_2029	PDE_01442	ANID_09399T0	AO090124000076	XP_001388466.1	XP_002560059.1	XP_002152731.1	XP_002486443.1	FGSG_09564T0	22492	NCU06993T0	MGG_01427T0	YLR015W
OG_2030	PDE_01444	ANID_09401T0	AO090124000077	XP_001388464.1	XP_002560061.1	XP_002152729.1	XP_002486441.1	FGSG_08521T0	66960	NCU00655T0	MGG_02566T0	YBR026C
OG_2031	PDE_01445	ANID_09402T0	AO090124000078	XP_001388463.1	XP_002560062.1	XP_002152728.1	XP_002486440.1	FGSG_00259T0	123255	NCU00665T0	MGG_02819T0	YHR202W
OG_2032	PDE_01446	ANID_09403T0	AO090124000079	XP_001388462.1	XP_002560063.1	XP_002152727.1	XP_002486439.1	FGSG_02782T0	76744	NCU03004T0	MGG_10569T0	YBR221C
OG_2033	PDE_01449	ANID_09406T0	AO090124000082	XP_001388459.1	XP_002560066.1	XP_002152725.1	XP_002486437.1	FGSG_13626T0	55790	NCU06336T0	MGG_01448T0	YDR120C
OG_2034	PDE_01456	ANID_09409T0	AO090124000087	XP_001388455.1	XP_002560072.1	XP_002152721.1	XP_002486433.1	FGSG_05230T0	119555	NCU08324T0	MGG_01501T0	YGR187C
OG_2035	PDE_01463	ANID_10865T0	AO090113000085	XP_001401162.1	XP_002560079.1	XP_002152715.1	XP_002486426.1	FGSG_07199T0	74374	NCU04159T0	MGG_08302T0	YDR339C
OG_2036	PDE_01488	ANID_03470T0	AO090020000005	XP_001395089.1	XP_002563384.1	XP_002152699.1	XP_002486401.1	FGSG_09858T0	48351	NCU02433T0	MGG_03580T0	YNL223W
OG_2037	PDE_01496	ANID_03462T0	AO090020000011	XP_001395081.1	XP_002563376.1	XP_002152682.1	XP_002486386.1	FGSG_04578T0	51967	NCU06721T0	MGG_09539T0	YGL143C
OG_2038	PDE_01497	ANID_03461T0	AO090020000012	XP_001395080.1	XP_002563375.1	XP_002152683.1	XP_002486387.1	FGSG_07875T0	62480	NCU05075T0	MGG_03479T0	YBR291C
OG_2039	PDE_01498	ANID_10417T0	AO090020000013	XP_001395078.1	XP_002563374.1	XP_002152684.1	XP_002486388.1	FGSG_10791T0	106962	NCU06149T0	MGG_03388T0	YDL160C
OG_2040	PDE_01499	ANID_10415T0	AO090020000014	XP_001395076.1	XP_002563373.1	XP_002152685.1	XP_002486389.1	FGSG_09838T0	106769	NCU02402T0	MGG_15281T0	YLR383W
OG_2041	PDE_01500	ANID_03459T0	AO090020000015	XP_001395075.1	XP_002563355.1	XP_002152686.1	XP_002486390.1	FGSG_09893T0	120675	NCU07153T0	MGG_00256T0	YFR044C
OG_2042	PDE_01504	ANID_03455T0	AO090020000020	XP_001395072.1	XP_002563359.1	XP_002152689.1	XP_002486392.1	FGSG_06340T0	61279	NCU09437T0	MGG_03270T0	YGR090W
OG_2043	PDE_01505	ANID_03454T0	AO090020000021	XP_001395071.1	XP_002563340.1	XP_002152690.1	XP_002486393.1	FGSG_06361T0	47600	NCU10747T0	MGG_13535T0	YMR129W
OG_2044	PDE_01509	ANID_03451T0	AO090020000025	XP_001395068.1	XP_002563344.1	XP_002152678.1	XP_002486382.1	FGSG_07854T0	122144	NCU09297T0	MGG_03487T0	YLR272C
OG_2045	PDE_01510	ANID_03450T0	AO090020000026	XP_001395067.1	XP_002563345.1	XP_002152679.1	XP_002486383.1	FGSG_07855T0	62169	NCU11410T0	MGG_03488T0	YDL017W
OG_2046	PDE_01517	ANID_10416T0	AO090020000032	XP_001395060.1	XP_002563352.1	XP_002150363.1	XP_002483846.1	FGSG_07856T0	122141	NCU03806T0	MGG_06721T0	YGL103W
OG_2047	PDE_01519	ANID_10413T0	AO090020000034	XP_001395058.1	XP_002563354.1	XP_002152668.1	XP_002486373.1	FGSG_09917T0	79019	NCU03955T0	MGG_00960T0	YKR031C
OG_2048	PDE_01521	ANID_03441T0	AO090020000035	XP_001395056.1	XP_002563371.1	XP_002152655.1	XP_002486361.1	FGSG_07926T0	48707	NCU05041T0	MGG_03441T0	YDR074W
OG_2051	PDE_01544	ANID_03427T0	AO090020000053	XP_001395033.1	XP_002563336.1	XP_002152650.1	XP_002486347.1	FGSG_10156T0	29333	NCU04273T0	MGG_00985T0	YNL175C
OG_2052	PDE_01546	ANID_10406T0	AO090020000055	XP_001395031.1	XP_002563334.1	XP_002152640.1	XP_002486340.1	FGSG_09961T0	103348	NCU04009T0	MGG_08100T0	YHR069C
OG_2053	PDE_01548	ANID_03424T0	AO090020000057	XP_001395029.1	XP_002563332.1	XP_002152607.1	XP_002486306.1	FGSG_09981T0	51443	NCU04610T0	MGG_11490T0	YHR073W
OG_2054	PDE_01549	ANID_03423T0	AO090020000058	XP_001395028.1	XP_002563331.1	XP_002152610.1	XP_002486307.1	FGSG_09904T0	57295	NCU04611T0	MGG_11491T0	YGR116W
OG_2055	PDE_01553	ANID_02771T0	AO090020000063	XP_001395024.1	XP_002563327.1	XP_002152602.1	XP_002486301.1	FGSG_06352T0	47621	NCU06859T0	MGG_03321T0	YDR527W
OG_2056	PDE_01554	ANID_02772T0	AO090020000064	XP_001395023.1	XP_002563325.1	XP_002152594.1	XP_002486296.1	FGSG_06074T0	77616	NCU05901T0	MGG_03314T0	YNL172W
OG_2057	PDE_01557	ANID_02775T0	AO090020000067	XP_001395020.1	XP_002563324.1	XP_002152569.1	XP_002486294.1	FGSG_06353T0	77456	NCU06099T0	MGG_00847T0	YGR054W
OG_2058	PDE_01571	ANID_02764T0	AO090020000077	XP_001395002.1	XP_002563313.1	XP_002152589.1	XP_002486279.1	FGSG_10789T0	61039	NCU10776T0	MGG_03419T0	YKL113C
OG_2059	PDE_01574	ANID_02766T0	AO090020000081	XP_001394998.1	XP_002563311.1	XP_002152591.1	XP_002486277.1	FGSG_10792T0	72459	NCU02295T0	MGG_06572T0	YDR208W
OG_2060	PDE_01576	ANID_04769T0	AO090020000349	XP_001394938.1	XP_002563294.1	XP_002152502.1	XP_002486117.1	FGSG_08875T0	47066	NCU01985T0	MGG_15027T0	YJR010W
OG_2061	PDE_01582	ANID_04763T0	AO090020000103	XP_001394945.1	XP_002563292.1	XP_002152512.1	XP_002486130.1	FGSG_08531T0	79974	NCU02015T0	MGG_03664T0	YLR246W
OG_2062	PDE_01585	ANID_04760T0	AO090020000106	XP_001394948.1	XP_002563289.1	XP_002152516.1	XP_002486134.1	FGSG_08933T0	76795	NCU01913T0	MGG_02946T0	YJL203W
OG_2063	PDE_01586	ANID_10590T0	AO090020000113	XP_001394954.1	XP_002563283.1	XP_002152524.1	XP_002486148.1	FGSG_08866T0	106148	NCU11446T0	MGG_02736T0	YHR081W
OG_2064	PDE_01589	ANID_04757T0	AO090020000109	XP_001394951.1	XP_002563286.1	XP_002152519.1	XP_002486137.1	FGSG_13280T0	106150	NCU02157T0	MGG_02739T0	YDR204W
OG_2066	PDE_01591	ANID_04759T0	AO090020000107	XP_001394949.1	XP_002563288.1	XP_002152517.1	XP_002486135.1	FGSG_08936T0	59542	NCU01911T0	MGG_02923T0	YNL272C
OG_2067	PDE_01592	ANID_04755T0	AO090020000114	XP_001394955.1	XP_002563282.1	XP_002152525.1	XP_002486149.1	FGSG_08864T0	106147	NCU11447T0	MGG_02735T0	YMR002W
OG_2068	PDE_01594	ANID_04753T0	AO090020000116	XP_001394957.1	XP_002563280.1	XP_002152528.1	XP_002486151.1	FGSG_08860T0	106145	NCU02162T0	MGG_02733T0	YGR112W
OG_2069	PDE_01608	ANID_04739T0	AO090020000395	XP_001394973.1	XP_002563263.1	XP_002152563.1	XP_002486270.1	FGSG_09453T0	43662	NCU03166T0	MGG_12537T0	YAR015W
OG_2070	PDE_01609	ANID_04735T0	AO090020000092	XP_001394979.1	XP_002563262.1	XP_002152562.1	XP_002486269.1	FGSG_08887T0	59296	NCU01963T0	MGG_02981T0	YOR249C
OG_2071	PDE_01611	ANID_04736T0	AO090020000091	XP_001394977.1	XP_002563302.1	XP_002152468.1	XP_002486082.1	FGSG_08889T0	59147	NCU01961T0	MGG_02980T0	YBL019W
OG_2072	PDE_01614	ANID_02756T0	AO090020000087	XP_001394989.1	XP_002563304.1	XP_002152471.1	XP_002486085.1	FGSG_13273T0	121276	NCU11202T0	MGG_02949T0	YNL243W
OG_2073	PDE_01615	ANID_02757T0	AO090020000086	XP_001394990.1	XP_002563305.1	XP_002152472.1	XP_002486086.1	FGSG_08905T0	59302	NCU01947T0	MGG_02958T0	YPR091C
OG_2074	PDE_01616	ANID_10340T0	AO090020000085	XP_001394994.1	XP_002563306.1	XP_002152564.1	XP_002486271.1	FGSG_10933T0	68728	NCU02305T0	MGG_03343T0	YBR003W
OG_2075	PDE_01628	ANID_02961T0	AO090005001497	XP_001397510.1	XP_002563151.1	XP_002153464.1	XP_002487960.1	FGSG_00972T0	56431	NCU03041T0	MGG_00340T0	YJR141W
OG_2077	PDE_01650	ANID_02914T0	AO090020000418	XP_001389081.1	XP_002563130.1	XP_002153542.1	XP_002487886.1	FGSG_03694T0	80268	NCU08162T0	MGG_09712T0	YHR018C
OG_2078	PDE_01657	ANID_04865T0	AO090020000411	XP_001400395.1	XP_002560348.1	XP_002153520.1	XP_002487897.1	FGSG_11878T0	56384	NCU03092T0	MGG_01268T0	YGR159C
OG_2079	PDE_01658	ANID_04864T0	AO090020000410	XP_001400394.1	XP_002560349.1	XP_002148322.1	XP_002482582.1	FGSG_05607T0	66814	NCU03317T0	MGG_09310T0	YOR002W
OG_2080	PDE_01660	ANID_04862T0	AO090020000408	XP_001400392.1	XP_002560351.1	XP_002148324.1	XP_002482583.1	FGSG_00562T0	73570	NCU03207T0	MGG_01248T0	YMR235C
OG_2081	PDE_01661	ANID_04861T0	AO090020000406	XP_001400379.1	XP_002560391.1	XP_002148325.1	XP_002482584.1	FGSG_00902T0	49522	NCU02563T0	MGG_13511T0	YGL043W
OG_2082	PDE_01678	ANID_09526T0	AO090020000134	XP_001400429.1	XP_002560399.1	XP_002148364.1	XP_002482614.1	FGSG_08940T0	3340	NCU01907T0	MGG_02920T0	YLR026C
OG_2083	PDE_01692	ANID_04597T0	AO090011000493	XP_001391750.1	XP_002562982.1	XP_002152983.1	XP_002484543.1	FGSG_10944T0	68875	NCU09063T0	MGG_03378T0	YLR086W
OG_2084	PDE_01695	ANID_04594T0	AO090011000490	XP_001391753.1	XP_002562985.1	XP_002152984.1	XP_002484541.1	FGSG_05493T0	47795	NCU06892T0	MGG_03372T0	YHL015W
OG_2085	PDE_01700	ANID_12465T0	AO090011000486	XP_001391760.1	XP_002563014.1	XP_002148301.1	XP_002482567.1	FGSG_09844T0	77373	NCU02407T0	MGG_13528T0	YFL018C
OG_2086	PDE_01711	ANID_04583T0	AO090011000475	XP_001391670.1	XP_002563022.1	XP_002148500.1	XP_002482810.1	FGSG_10352T0	52050	NCU03853T0	MGG_08104T0	YLR216C
OG_2087	PDE_01721	ANID_04581T0	AO090011000468	XP_001391658.1	XP_002563027.1	XP_002148506.1	XP_002482814.1	FGSG_09843T0	61292	NCU02406T0	MGG_13527T0	YLR336C
OG_2088	PDE_01727	ANID_03026T0	AO090005001354	XP_001397559.1	XP_002562947.1	XP_002153372.1	XP_002488058.1	FGSG_07939T0	121966	NCU10066T0	MGG_03511T0	YDL145C
OG_2089	PDE_01728	ANID_03027T0	AO090005001355	XP_001397560.1	XP_002562948.1	XP_002153373.1	XP_002488057.1	FGSG_09833T0	60849	NCU02396T0	MGG_13005T0	YGR029W
OG_2090	PDE_01733	ANID_03029T0	AO090005001357	XP_001397562.1	XP_002562950.1	XP_002153376.1	XP_002488055.1	FGSG_06317T0	121588	NCU09721T0	MGG_03320T0	YKL135C
OG_2091	PDE_01738	ANID_03033T0	AO090005001360	XP_001397568.1	XP_002562957.1	XP_002153366.1	XP_002488065.1	FGSG_06339T0	121573	NCU02232T0	MGG_00881T0	YIR008C
OG_2092	PDE_01739	ANID_03034T0	AO090005001361	XP_001397570.1	XP_002562958.1	XP_002153362.1	XP_002488076.1	FGSG_07041T0	47829	NCU06086T0	MGG_00843T0	YIL070C
OG_2093	PDE_01740	ANID_11699T0	AO090005001362	XP_001397571.1	XP_002562959.1	XP_002153363.1	XP_002488075.1	FGSG_07042T0	107058	NCU06088T0	MGG_00842T0	YOR252W
OG_2094	PDE_01742	ANID_03036T0	AO090005001364	XP_001397573.1	XP_002562962.1	XP_002153365.1	XP_002488073.1	FGSG_06302T0	60729	NCU02219T0	MGG_11474T0	YBR040W
OG_2095	PDE_01743	ANID_03038T0	AO090005001341	XP_001397578.1	XP_002562964.1	XP_002153360.1	XP_002488078.1	FGSG_06355T0	77466	NCU02367T0	MGG_03518T0	YMR265C
OG_2096	PDE_01760	ANID_04853T0	AO090020000143	XP_001400446.1	XP_002560411.1	XP_002148367.1	XP_002482621.1	FGSG_08708T0	21415	NCU01996T0	MGG_02630T0	YMR063W
OG_2097	PDE_01768	ANID_04836T0	AO090020000192	XP_001400472.1	XP_002562772.1	XP_002152378.1	XP_002485956.1	FGSG_08805T0	121206	NCU09101T0	MGG_02719T0	YBR220C
OG_2098	PDE_01773	ANID_04830T0	AO090020000202	XP_001400482.1	XP_002562776.1	XP_002152361.1	XP_002485950.1	FGSG_08803T0	3350	NCU09090T0	MGG_02725T0	YIL083C
OG_2099	PDE_01777	ANID_09446T0	AO090020000205	XP_001400486.1	XP_002562780.1	XP_002152387.1	XP_002485965.1	FGSG_08680T0	55353	NCU03154T0	MGG_12598T0	YDR531W
OG_2100	PDE_01778	ANID_11232T0	AO090020000206	XP_001400488.1	XP_002562782.1	XP_002152389.1	XP_002485968.1	FGSG_08555T0	65816	NCU02137T0	MGG_03716T0	YPL076W
OG_2102	PDE_01794	ANID_04814T0	AO090020000279	XP_001400498.1	XP_002562810.1	XP_002152399.1	XP_002485984.1	FGSG_08873T0	76906	NCU01990T0	MGG_12672T0	YBR187W
OG_2103	PDE_01812	ANID_10594T0	AO090020000309	XP_001394904.1	XP_002562839.1	XP_002152444.1	XP_002486047.1	FGSG_08932T0	106014	NCU01914T0	MGG_02948T0	YOR357C
OG_2104	PDE_01822	ANID_04789T0	AO090020000319	XP_001394913.1	XP_002562849.1	XP_002152461.1	XP_002486077.1	FGSG_08898T0	73190	NCU01951T0	MGG_02986T0	YPL167C
OG_2105	PDE_01823	ANID_04788T0	AO090020000320	XP_001394914.1	XP_002562850.1	XP_002152460.1	XP_002486076.1	FGSG_08897T0	3419	NCU01950T0	MGG_02985T0	YDR088C
OG_2106	PDE_01828	ANID_04774T0	AO090020000339	XP_001394928.1	XP_002562868.1	XP_002152487.1	XP_002486102.1	FGSG_09448T0	4860	NCU00602T0	MGG_10321T0	YKR069W
OG_2107	PDE_01829	ANID_04775T0	AO090020000338	XP_001394927.1	XP_002562867.1	XP_002152477.1	XP_002486099.1	FGSG_09432T0	68304	NCU02650T0	MGG_02608T0	YDL147W
OG_2108	PDE_01838	ANID_04781T0	AO090020000330	XP_001394921.1	XP_002562859.1	XP_002152484.1	XP_002486092.1	FGSG_08693T0	40298	NCU00596T0	MGG_09756T0	YLR239C
OG_2109	PDE_01839	ANID_04782T0	AO090020000329	XP_001394920.1	XP_002562858.1	XP_002152485.1	XP_002486091.1	FGSG_00170T0	123258	NCU00600T0	MGG_10323T0	YIL118W
OG_2110	PDE_01858	ANID_10570T0	AO090011000455	XP_001391639.1	XP_002563045.1	XP_002148516.1	XP_002482855.1	FGSG_10312T0	23417	NCU09841T0	MGG_04942T0	YPR073C
OG_2111	PDE_01859	ANID_04569T0	AO090011000456	XP_001391640.1	XP_002563044.1	XP_002148528.1	XP_002482864.1	FGSG_09918T0	63742	NCU03957T0	MGG_00959T0	YOR125C
OG_2112	PDE_01860	ANID_04570T0	AO090011000457	XP_001391641.1	XP_002563043.1	XP_002148527.1	XP_002482863.1	FGSG_09919T0	63678	NCU03956T0	MGG_00958T0	YGL244W
OG_2113	PDE_01867	ANID_03019T0	AO090005001381	XP_001397534.1	XP_002562942.1	XP_002153381.1	XP_002488051.1	FGSG_07938T0	48366	NCU10067T0	MGG_03512T0	YFR052W
OG_2114	PDE_01868	ANID_03018T0	AO090005001382	XP_001397533.1	XP_002562941.1	XP_002153382.1	XP_002488050.1	FGSG_06378T0	61288	NCU02388T0	MGG_03562T0	YBR246W
OG_2115	PDE_01870	ANID_03015T0	AO090005001386	XP_001397520.1	XP_002562937.1	XP_002153383.1	XP_002488049.1	FGSG_06320T0	77505	NCU06084T0	MGG_03267T0	YKR020W
OG_2116	PDE_01871	ANID_11696T0	AO090005001387	XP_001397521.1	XP_002562936.1	XP_002153384.1	XP_002488048.1	FGSG_06321T0	32543	NCU09439T0	MGG_03268T0	YPL024W
OG_2117	PDE_01872	ANID_03014T0	AO090005001388	XP_001397522.1	XP_002562935.1	XP_002153385.1	XP_002488047.1	FGSG_12904T0	3707	NCU09438T0	MGG_03269T0	YPR189W
OG_2118	PDE_01874	ANID_03012T0	AO090005001390	XP_001397525.1	XP_002562932.1	XP_002153389.1	XP_002488042.1	FGSG_06379T0	77404	NCU02387T0	MGG_09560T0	YDR335W
OG_2119	PDE_01876	ANID_03010T0	AO090005001392	XP_001397527.1	XP_002562930.1	XP_002153391.1	XP_002488040.1	FGSG_06338T0	60855	NCU02231T0	MGG_00880T0	YOL093W
OG_2120	PDE_01877	ANID_03005T0	AO090005001393	XP_001397528.1	XP_002562929.1	XP_002153399.1	XP_002488038.1	FGSG_06052T0	121646	NCU09711T0	MGG_03859T0	YNL212W
OG_2121	PDE_01887	ANID_03004T0	AO090005001394	XP_001397529.1	XP_002562923.1	XP_002153400.1	XP_002488037.1	FGSG_06386T0	30476	NCU02394T0	MGG_09566T0	YPL196W
OG_2122	PDE_01892	ANID_03003T0	AO090005001395	XP_001400377.1	XP_002562922.1	XP_002153401.1	XP_002488036.1	FGSG_10961T0	5598	NCU06939T0	MGG_13915T0	YLR073C
OG_2123	PDE_01893	ANID_03002T0	AO090005001396	XP_001400376.1	XP_002562921.1	XP_002153402.1	XP_002488035.1	FGSG_10965T0	81630	NCU12038T0	MGG_15268T0	YMR228W
OG_2124	PDE_01902	ANID_02997T0	AO090005001406	XP_001400369.1	XP_002562910.1	XP_002153410.1	XP_002488027.1	FGSG_10268T0	57676	NCU03876T0	MGG_01013T0	YMR146C
OG_2125	PDE_01903	ANID_02996T0	AO090005001407	XP_001400367.1	XP_002562909.1	XP_002153411.1	XP_002488026.1	FGSG_10179T0	122457	NCU01422T0	MGG_08203T0	YOR298C-A
OG_2126	PDE_01912	ANID_02988T0	AO090005001420	XP_001400354.1	XP_002562901.1	XP_002153424.1	XP_002488013.1	FGSG_00443T0	33207	NCU02737T0	MGG_04817T0	YER163C
OG_2127	PDE_01933	ANID_02973T0	AO090005001434	XP_001400332.1	XP_002563250.1	XP_002153447.1	XP_002487973.1	FGSG_01275T0	2826	NCU09106T0	MGG_09930T0	YAL019W
OG_2128	PDE_01934	ANID_02967T0	AO090005001435	XP_001400331.1	XP_002563249.1	XP_002153449.1	XP_002487972.1	FGSG_06863T0	58267	NCU00950T0	MGG_01648T0	YNR015W
OG_2129	PDE_01935	ANID_02968T0	AO090005001437	XP_001400329.1	XP_002563248.1	XP_002153451.1	XP_002487971.1	FGSG_00496T0	53728	NCU00951T0	MGG_14799T0	YBR011C
OG_2130	PDE_01938	ANID_02969T0	AO090005001441	XP_001400326.1	XP_002563245.1	XP_002153454.1	XP_002487968.1	FGSG_01208T0	122392	NCU02687T0	MGG_04389T0	YJR068W
OG_2131	PDE_01946	ANID_02964T0	AO090005001450	XP_001400319.1	XP_002563222.1	XP_002153491.1	XP_002487933.1	FGSG_13099T0	75934	NCU00050T0	MGG_08842T0	YGR193C
OG_2132	PDE_01954	ANID_02940T0	AO090005001456	XP_001400309.1	XP_002563230.1	XP_002153496.1	XP_002487929.1	FGSG_01909T0	110088	NCU01324T0	MGG_06893T0	YGR149W
OG_2133	PDE_01956	ANID_02938T0	AO090005001454	XP_001400307.1	XP_002563232.1	XP_002153498.1	XP_002487924.1	FGSG_07060T0	71019	NCU03280T0	MGG_00547T0	YLR151C
OG_2134	PDE_01960	ANID_02935T0	AO090005001459	XP_001400299.1	XP_002563202.1	XP_002153503.1	XP_002487920.1	FGSG_01094T0	104541	NCU03289T0	MGG_00544T0	YJR082C
OG_2135	PDE_01979	ANID_02944T0	AO090005001475	XP_001400275.1	XP_002563174.1	XP_002153485.1	XP_002487940.1	FGSG_09524T0	4885	NCU05994T0	MGG_06492T0	YIR023W
OG_2136	PDE_01981	ANID_10362T0	AO090005001477	XP_001400274.1	XP_002563173.1	XP_002153484.1	XP_002487941.1	FGSG_01125T0	65640	NCU09378T0	MGG_04508T0	YJL140W
OG_2137	PDE_01982	ANID_10361T0	AO090005001478	XP_001400273.1	XP_002563172.1	XP_002153483.1	XP_002487942.1	FGSG_01254T0	63419	NCU09311T0	MGG_04562T0	YHR070W
OG_2138	PDE_01985	ANID_10350T0	AO090005001480	XP_001400271.1	XP_002563169.1	XP_002153480.1	XP_002487945.1	FGSG_13137T0	46687	NCU11324T0	MGG_11649T0	YPR097W
OG_2139	PDE_01989	ANID_02925T0	AO090005001500	XP_001397514.1	XP_002563159.1	XP_002153474.1	XP_002487951.1	FGSG_05596T0	66132	NCU08373T0	MGG_00529T0	YNL329C
OG_2140	PDE_01999	ANID_04771T0	AO090020000342	XP_001394932.1	XP_002562870.1	XP_002152492.1	XP_002486107.1	FGSG_00265T0	80528	NCU00560T0	MGG_03057T0	YNL182C
OG_2141	PDE_02001	ANID_09486T0	AO090020000344	XP_001394934.1	XP_002562872.1	XP_002152494.1	XP_002486109.1	FGSG_09444T0	81362	NCU00565T0	MGG_02691T0	YOR196C
OG_2142	PDE_02002	ANID_12439T0	AO090020000345	XP_001394935.1	XP_002562873.1	XP_002152495.1	XP_002486110.1	FGSG_08529T0	65452	NCU02004T0	MGG_03661T0	YGR208W
OG_2143	PDE_02003	ANID_04770T0	AO090020000347	XP_001394937.1	XP_002562874.1	XP_002152496.1	XP_002486111.1	FGSG_08528T0	65410	NCU02005T0	MGG_03662T0	YPR167C
OG_2144	PDE_02007	ANID_07695T0	AO090701000767	XP_001390353.1	XP_002563066.1	XP_002148317.1	XP_002482578.1	FGSG_09897T0	45998	NCU04566T0	MGG_00803T0	YDR477W
OG_2145	PDE_02008	ANID_04648T0	AO090011000424	XP_001391618.1	XP_002563055.1	XP_002151855.1	XP_002480822.1	FGSG_10060T0	49373	NCU09843T0	MGG_03129T0	YMR093W
OG_2146	PDE_02014	ANID_02518T0	AO090701000606	XP_001393733.1	XP_002559921.1	XP_002153563.1	XP_002487863.1	FGSG_10345T0	81797	NCU04252T0	MGG_09552T0	YDR189W
OG_2147	PDE_02018	ANID_03144T0	AO090012000772	XP_001400076.1	XP_002559922.1	XP_002143781.1	XP_002480135.1	FGSG_04221T0	21288	NCU07584T0	MGG_09837T0	YDR323C
OG_2149	PDE_02034	ANID_03150T0	AO090012000764	XP_001400101.1	XP_002559933.1	XP_002143519.1	XP_002479842.1	FGSG_09991T0	57430	NCU01157T0	MGG_07317T0	YJL101C
OG_2150	PDE_02036	ANID_03154T0	AO090012000763	XP_001400103.1	XP_002559935.1	XP_002143521.1	XP_002479844.1	FGSG_10384T0	5664	NCU07246T0	MGG_08463T0	YDL056W
OG_2151	PDE_02046	ANID_02491T0	AO090012000727	XP_001393777.1	XP_002559943.1	XP_002143502.1	XP_002479825.1	FGSG_02622T0	5899	NCU04327T0	MGG_08122T0	YBL023C
OG_2152	PDE_02050	ANID_02495T0	AO090012000723	XP_001393773.1	XP_002559946.1	XP_002144041.1	XP_002480420.1	FGSG_08552T0	65895	NCU00569T0	MGG_03071T0	YGL127C
OG_2153	PDE_02051	ANID_02496T0	AO090012000722	XP_001393772.1	XP_002559947.1	XP_002144042.1	XP_002480421.1	FGSG_08819T0	121247	NCU00675T0	MGG_02781T0	YMR212C
OG_2154	PDE_02055	ANID_02499T0	AO090012000647	XP_001393766.1	XP_002559951.1	XP_002143760.1	XP_002480107.1	FGSG_05531T0	32002	NCU00178T0	MGG_12920T0	YKL110C
OG_2156	PDE_02071	ANID_02509T0	AO090020000618	XP_001393740.1	XP_002559963.1	XP_002143755.1	XP_002480103.1	FGSG_02657T0	64330	NCU05752T0	MGG_13773T0	YJR078W
OG_2157	PDE_02075	ANID_02508T0	AO090020000619	XP_001393743.1	XP_002559965.1	XP_002143754.1	XP_002480102.1	FGSG_10049T0	75845	NCU04636T0	MGG_00767T0	YCL017C
OG_2158	PDE_02076	ANID_02516T0	AO090020000620	XP_001393745.1	XP_002559966.1	XP_002143753.1	XP_002480101.1	FGSG_10048T0	21752	NCU04637T0	MGG_11497T0	YDR388W
OG_2159	PDE_02077	ANID_02520T0	AO090701000605	XP_001393734.1	XP_002559967.1	XP_002143749.1	XP_002480097.1	FGSG_02655T0	64018	NCU05758T0	MGG_04711T0	YFL026W
OG_2160	PDE_02081	ANID_02522T0	AO090701000592	XP_001393721.1	XP_002559969.1	XP_002153569.1	XP_002487855.1	FGSG_10115T0	123556	NCU03613T0	MGG_09497T0	YPR075C
OG_2161	PDE_02084	ANID_10324T0	AO090701000588	XP_001393716.1	XP_002559971.1	XP_002153578.1	XP_002487848.1	FGSG_10117T0	123559	NCU03610T0	MGG_01807T0	YLR306W
OG_2162	PDE_02087	ANID_10317T0	AO090701000586	XP_001393714.1	XP_002559973.1	XP_002153576.1	XP_002487850.1	FGSG_09871T0	75620	NCU05809T0	MGG_04720T0	YML114C
OG_2163	PDE_02091	ANID_02526T0	AO090701000557	XP_001393710.1	XP_002559976.1	XP_002153581.1	XP_002487845.1	FGSG_10118T0	51499	NCU03608T0	MGG_01808T0	YLR355C
OG_2164	PDE_02096	ANID_11961T0	AO090701000553	XP_001393483.1	XP_002559981.1	XP_002153584.1	XP_002487841.1	FGSG_09978T0	110931	NCU06646T0	MGG_15089T0	YDR079C-A
OG_2167	PDE_02150	ANID_06717T0	AO090005000438	XP_001391302.1	XP_002562720.1	XP_002148709.1	XP_002485532.1	FGSG_02461T0	123729	NCU04899T0	MGG_09367T0	YKL085W
OG_2168	PDE_02151	ANID_11900T0	AO090005000437	XP_001391303.1	XP_002562721.1	XP_002148708.1	XP_002485533.1	FGSG_12137T0	58990	NCU04943T0	MGG_09346T0	YLR078C
OG_2169	PDE_02153	ANID_06708T0	AO090005000436	XP_001391304.1	XP_002562722.1	XP_002148702.1	XP_002485538.1	FGSG_04171T0	44038	NCU07659T0	MGG_09878T0	YNL071W
OG_2170	PDE_02154	ANID_06709T0	AO090005000435	XP_001391305.1	XP_002562723.1	XP_002148701.1	XP_002485539.1	FGSG_04168T0	43877	NCU07658T0	MGG_14173T0	YDR170C
OG_2171	PDE_02155	ANID_06710T0	AO090005000430	XP_001391306.1	XP_002562724.1	XP_002148700.1	XP_002485542.1	FGSG_04222T0	54181	NCU07585T0	MGG_09871T0	YBR213W
OG_2172	PDE_02184	ANID_06733T0	AO090005000460	XP_001391249.1	XP_002562695.1	XP_002152117.1	XP_002481144.1	FGSG_09770T0	25244	NCU05242T0	MGG_01776T0	YPR022C
OG_2173	PDE_02187	ANID_06734T0	AO090005000461	XP_001391245.1	XP_002562694.1	XP_002152116.1	XP_002481143.1	FGSG_09780T0	120152	NCU06355T0	MGG_01449T0	YOR160W
OG_2174	PDE_02209	ANID_06728T0	AO090005000453	XP_001391285.1	XP_002562704.1	XP_002152132.1	XP_002481158.1	FGSG_09716T0	103655	NCU08806T0	MGG_01470T0	YDR076W
OG_2175	PDE_02212	ANID_06726T0	AO090005000451	XP_001391287.1	XP_002562706.1	XP_002148742.1	XP_002485487.1	FGSG_04410T0	79825	NCU06764T0	MGG_07165T0	YML092C
OG_2177	PDE_02244	ANID_02298T0	AO090009000648	XP_001398403.1	XP_002562684.1	XP_002148009.1	XP_002482236.1	FGSG_05561T0	37833	NCU09006T0	MGG_01669T0	YPR180W
OG_2178	PDE_02254	ANID_08824T0	AO090009000659	XP_001398409.1	XP_002562673.1	XP_002148033.1	XP_002482255.1	FGSG_05428T0	74252	NCU09004T0	MGG_01671T0	YPR016C
OG_2179	PDE_02255	ANID_08825T0	AO090009000660	XP_001398411.1	XP_002562671.1	XP_002148032.1	XP_002482258.1	FGSG_05558T0	80732	NCU00269T0	MGG_01661T0	YJL168C
OG_2180	PDE_02259	ANID_08828T0	AO090009000664	XP_001398416.1	XP_002562668.1	XP_002148029.1	XP_002482261.1	FGSG_06941T0	53316	NCU06176T0	MGG_06435T0	YML077W
OG_2181	PDE_02262	ANID_08830T0	AO090009000667	XP_001398421.1	XP_002562667.1	XP_002148034.1	XP_002482254.1	FGSG_06939T0	53647	NCU06179T0	MGG_06420T0	YCR008W
OG_2182	PDE_02268	ANID_08831T0	AO090009000668	XP_001398423.1	XP_002562666.1	XP_002148035.1	XP_002482251.1	FGSG_02092T0	23363	NCU01069T0	MGG_05528T0	YCR009C
OG_2183	PDE_02270	ANID_08834T0	AO090009000673	XP_001398426.1	XP_002562663.1	XP_002148205.1	XP_002482460.1	FGSG_05466T0	80748	NCU00404T0	MGG_06322T0	YHR088W
OG_2184	PDE_02272	ANID_08836T0	AO090009000674	XP_001398428.1	XP_002562660.1	XP_002148202.1	XP_002482457.1	FGSG_06957T0	71315	NCU00406T0	MGG_06320T0	YNL298W
OG_2185	PDE_02275	ANID_11128T0	AO090009000677	XP_001398431.1	XP_002562657.1	XP_002148199.1	XP_002482454.1	FGSG_06948T0	1847	NCU00095T0	MGG_06462T0	YOL145C
OG_2186	PDE_02287	ANID_08843T0	AO090009000682	XP_001398437.1	XP_002562648.1	XP_002148198.1	XP_002482453.1	FGSG_10211T0	82667	NCU04277T0	MGG_09550T0	YHR025W
OG_2187	PDE_02291	ANID_08846T0	AO090009000686	XP_001398441.1	XP_002562643.1	XP_002148190.1	XP_002482443.1	FGSG_06998T0	27719	NCU04189T0	MGG_03970T0	YGR229C
OG_2188	PDE_02296	ANID_08849T0	AO090009000689	XP_001398444.1	XP_002562639.1	XP_002148187.1	XP_002482440.1	FGSG_05559T0	40814	NCU09008T0	MGG_11170T0	YIL096C
OG_2189	PDE_02297	ANID_08850T0	AO090009000690	XP_001398445.1	XP_002562638.1	XP_002148186.1	XP_002482439.1	FGSG_05566T0	110424	NCU09000T0	MGG_01665T0	YIL097W
OG_2190	PDE_02298	ANID_08851T0	AO090009000691	XP_001398446.1	XP_002562637.1	XP_002148185.1	XP_002482438.1	FGSG_07206T0	44449	NCU01290T0	MGG_07518T0	YLR175W
OG_2191	PDE_02300	ANID_11129T0	AO090009000692	XP_001398448.1	XP_002562635.1	XP_002148182.1	XP_002482436.1	FGSG_05592T0	40943	NCU06180T0	MGG_06264T0	YHR067W
OG_2192	PDE_02301	ANID_11135T0	AO090009000693	XP_001398449.1	XP_002562634.1	XP_002148181.1	XP_002482435.1	FGSG_05482T0	80151	NCU00409T0	MGG_14843T0	YNL316C
OG_2193	PDE_02304	ANID_08855T0	AO090009000697	XP_001398452.1	XP_002562631.1	XP_002148175.1	XP_002482431.1	FGSG_02492T0	61503	NCU06227T0	MGG_10184T0	YBR141C
OG_2194	PDE_02305	ANID_08856T0	AO090009000698	XP_001398453.1	XP_002562630.1	XP_002148174.1	XP_002482430.1	FGSG_02493T0	61595	NCU06226T0	MGG_10185T0	YOL127W
OG_2195	PDE_02307	ANID_08857T0	AO090009000700	XP_001398454.1	XP_002562628.1	XP_002148172.1	XP_002482428.1	FGSG_06935T0	54709	NCU00417T0	MGG_06309T0	YCR063W
OG_2196	PDE_02311	ANID_08859T0	AO090009000702	XP_001398456.1	XP_002562626.1	XP_002148170.1	XP_002482426.1	FGSG_07421T0	81896	NCU04118T0	MGG_11805T0	YER052C
OG_2197	PDE_02319	ANID_08863T0	AO090009000708	XP_001398461.1	XP_002562618.1	XP_002148158.1	XP_002482413.1	FGSG_07467T0	80498	NCU01438T0	MGG_06924T0	YKR048C
OG_2198	PDE_02321	ANID_08864T0	AO090009000709	XP_001398462.1	XP_002562617.1	XP_002148159.1	XP_002482414.1	FGSG_07466T0	123183	NCU10143T0	MGG_06925T0	YOR291W
OG_2199	PDE_02323	ANID_08865T0	AO090009000710	XP_001398463.1	XP_002562616.1	XP_002148161.1	XP_002482416.1	FGSG_07409T0	81861	NCU01435T0	MGG_06928T0	YPR161C
OG_2200	PDE_02325	ANID_08867T0	AO090009000712	XP_001398465.1	XP_002562612.1	XP_002148163.1	XP_002482418.1	FGSG_04202T0	123180	NCU01443T0	MGG_06913T0	YDR023W
OG_2201	PDE_02328	ANID_08869T0	AO090009000714	XP_001398468.1	XP_002562609.1	XP_002148166.1	XP_002482421.1	FGSG_07475T0	22945	NCU01446T0	MGG_06915T0	YHR128W
OG_2202	PDE_02343	ANID_05102T0	AO090012001024	XP_001392116.1	XP_002557357.1	XP_002149129.1	XP_002485053.1	FGSG_10040T0	57600	NCU01164T0	MGG_07316T0	YGL207W
OG_2203	PDE_02350	ANID_05109T0	AO090138000005	XP_001392104.1	XP_002557364.1	XP_002149159.1	XP_002485020.1	FGSG_06240T0	102766	NCU01759T0	MGG_03160T0	YDL124W
OG_2204	PDE_02351	ANID_05110T0	AO090012001016	XP_001392103.1	XP_002557365.1	XP_002149160.1	XP_002485019.1	FGSG_05197T0	73961	NCU01758T0	MGG_03159T0	YPL222W
OG_2205	PDE_02356	ANID_05114T0	AO090012001012	XP_001392098.1	XP_002557370.1	XP_002149167.1	XP_002485012.1	FGSG_00834T0	75009	NCU09608T0	MGG_06959T0	YNL072W
OG_2206	PDE_02366	ANID_05121T0	AO090012001005	XP_001392086.1	XP_002557377.1	XP_002149171.1	XP_002485005.1	FGSG_10738T0	80843	NCU01547T0	MGG_01059T0	YOR261C
OG_2207	PDE_02367	ANID_05122T0	AO090012001004	XP_001392085.1	XP_002557378.1	XP_002149170.1	XP_002485003.1	FGSG_10737T0	120539	NCU01550T0	MGG_01058T0	YDR226W
OG_2209	PDE_02372	ANID_05130T0	AO090012000998	XP_001392079.1	XP_002557383.1	XP_002149185.1	XP_002484998.1	FGSG_10739T0	123382	NCU01546T0	MGG_01061T0	YDR044W
OG_2210	PDE_02377	ANID_05132T0	AO090012000996	XP_001392076.1	XP_002557381.1	XP_002149192.1	XP_002484981.1	FGSG_00646T0	78679	NCU03561T0	MGG_03224T0	YDL198C
OG_2211	PDE_02382	ANID_05127T0	AO090012000993	XP_001392071.1	XP_002565074.1	XP_002149187.1	XP_002484996.1	FGSG_01435T0	78740	NCU01741T0	MGG_07189T0	YIL004C
OG_2212	PDE_02386	ANID_05134T0	AO090012000988	XP_001392067.1	XP_002565078.1	XP_002149290.1	XP_002484873.1	FGSG_01433T0	122287	NCU01744T0	MGG_07187T0	YDL171C
OG_2213	PDE_02388	ANID_10634T0	AO090012000987	XP_001392064.1	XP_002565081.1	XP_002149293.1	XP_002484869.1	FGSG_00836T0	55599	NCU09598T0	MGG_06965T0	YMR302C
OG_2214	PDE_02390	ANID_10645T0	AO090012000984	XP_001392060.1	XP_002565085.1	XP_002149309.1	XP_002484853.1	FGSG_10874T0	110593	NCU08476T0	MGG_06961T0	YGR053C
OG_2215	PDE_02391	ANID_10635T0	AO090012000985	XP_001392061.1	XP_002565084.1	XP_002149308.1	XP_002484854.1	FGSG_10869T0	67467	NCU08484T0	MGG_06969T0	YPR135W
OG_2217	PDE_02416	ANID_05188T0	AO090012000971	XP_001392049.1	XP_002565096.1	XP_002149233.1	XP_002484959.1	FGSG_01443T0	4265	NCU05750T0	MGG_14004T0	YMR234W
OG_2219	PDE_02427	ANID_05185T0	AO090012000967	XP_001392044.1	XP_002565104.1	XP_002149231.1	XP_002484961.1	FGSG_09888T0	26746	NCU11263T0	MGG_00988T0	YLR427W
OG_2220	PDE_02435	ANID_10640T0	AO090012000954	XP_001392032.1	XP_002565112.1	XP_002149202.1	XP_002484989.1	FGSG_04981T0	29568	NCU04495T0	MGG_11817T0	YJL006C
OG_2221	PDE_02436	ANID_05166T0	AO090012000953	XP_001392031.1	XP_002565113.1	XP_002149203.1	XP_002484990.1	FGSG_04237T0	51806	NCU09643T0	MGG_09371T0	YBR029C
OG_2222	PDE_02438	ANID_05164T0	AO090012000950	XP_001392029.1	XP_002565115.1	XP_002149205.1	XP_002484992.1	FGSG_05327T0	122210	NCU08296T0	MGG_01520T0	YNL137C
OG_2223	PDE_02440	ANID_05162T0	AO090012000948	XP_001392027.1	XP_002565117.1	XP_002149207.1	XP_002484980.1	FGSG_05454T0	122987	NCU06482T0	MGG_06371T0	YER178W
OG_2224	PDE_02445	ANID_01851T0	AO090003001256	XP_001402095.1	XP_002565122.1	XP_002149209.1	XP_002484977.1	FGSG_06761T0	73733	NCU07567T0	MGG_00135T0	YJL008C
OG_2225	PDE_02446	ANID_02057T0	AO090003001255	XP_001402094.1	XP_002565123.1	XP_002149210.1	XP_002484976.1	FGSG_07257T0	57595	NCU06469T0	MGG_06378T0	YGL068W
OG_2226	PDE_02452	ANID_01860T0	AO090003001250	XP_001402087.1	XP_002565130.1	XP_002149217.1	XP_002484968.1	FGSG_06738T0	119642	NCU00360T0	MGG_05179T0	YLR290C
OG_2228	PDE_02476	ANID_02047T0	AO090003001227	XP_001402062.1	XP_002565163.1	XP_002149264.1	XP_002484900.1	FGSG_01891T0	80447	NCU04120T0	MGG_06884T0	YBR109C
OG_2229	PDE_02478	ANID_02049T0	AO090003001229	XP_001402064.1	XP_002565161.1	XP_002149268.1	XP_002484898.1	FGSG_01886T0	80437	NCU04116T0	MGG_06877T0	YDR289C
OG_2230	PDE_02479	ANID_02050T0	AO090003001230	XP_001402065.1	XP_002565160.1	XP_002149269.1	XP_002484897.1	FGSG_01887T0	123155	NCU04115T0	MGG_06876T0	YGR167W
OG_2231	PDE_02480	ANID_02051T0	AO090003001231	XP_001402066.1	XP_002565159.1	XP_002149270.1	XP_002484896.1	FGSG_12975T0	21181	NCU00472T0	MGG_04990T0	YDR168W
OG_2232	PDE_02484	ANID_02053T0	AO090003001233	XP_001402068.1	XP_002565157.1	XP_002149272.1	XP_002484894.1	FGSG_12980T0	73764	NCU00356T0	MGG_05184T0	YAL022C
OG_2233	PDE_02489	ANID_05795T0	AO090003000002	XP_001399137.1	XP_002560084.1	XP_002151815.1	XP_002480782.1	FGSG_07445T0	81925	NCU01206T0	MGG_15053T0	YHR119W
OG_2234	PDE_02491	ANID_10718T0	AO090003000004	XP_001399134.1	XP_002560107.1	XP_002151820.1	XP_002480788.1	FGSG_01164T0	108398	NCU09371T0	MGG_04626T0	YOL143C
OG_2235	PDE_02492	ANID_05793T0	AO090003000005	XP_001399133.1	XP_002560108.1	XP_002151821.1	XP_002480789.1	FGSG_00564T0	73564	NCU02493T0	MGG_07727T0	YOR362C
OG_2236	PDE_02494	ANID_05790T0	AO090003000008	XP_001399129.1	XP_002560111.1	XP_002151823.1	XP_002480791.1	FGSG_05733T0	120378	NCU00775T0	MGG_01995T0	YNL037C
OG_2237	PDE_02496	ANID_05789T0	AO090003000009	XP_001399128.1	XP_002560112.1	XP_002151824.1	XP_002480792.1	FGSG_05728T0	2591	NCU00777T0	MGG_08705T0	YCR047C
OG_2238	PDE_02497	ANID_05788T0	AO090003000010	XP_001399127.1	XP_002560113.1	XP_002151825.1	XP_002480793.1	FGSG_05727T0	56792	NCU00778T0	MGG_08706T0	YHR181W
OG_2239	PDE_02500	ANID_05785T0	AO090003000014	XP_001399124.1	XP_002560116.1	XP_002151828.1	XP_002480797.1	FGSG_01345T0	120571	NCU07956T0	MGG_05136T0	YOR145C
OG_2240	PDE_02501	ANID_05784T0	AO090003000015	XP_001399123.1	XP_002560117.1	XP_002151829.1	XP_002480798.1	FGSG_01160T0	78882	NCU09366T0	MGG_04622T0	YBL041W
OG_2241	PDE_02503	ANID_10708T0	AO090003000016	XP_001399121.1	XP_002560120.1	XP_002151831.1	XP_002480800.1	FGSG_01200T0	78925	NCU07365T0	MGG_00331T0	YFR050C
OG_2242	PDE_02508	ANID_05779T0	AO090003000020	XP_001399113.1	XP_002560126.1	XP_002151836.1	XP_002480805.1	FGSG_11793T0	75428	NCU02780T0	MGG_04351T0	YIR009W
OG_2243	PDE_02509	ANID_05778T0	AO090003000021	XP_001399112.1	XP_002560127.1	XP_002151837.1	XP_002480806.1	FGSG_00610T0	2660	NCU02781T0	MGG_04352T0	YBR234C
OG_2244	PDE_02515	ANID_05777T0	AO090003000022	XP_001399111.1	XP_002560128.1	XP_002151838.1	XP_002480807.1	FGSG_01240T0	79010	NCU10506T0	MGG_04555T0	YJR107W
OG_2245	PDE_02519	ANID_05774T0	AO090003000026	XP_001399105.1	XP_002560132.1	XP_002151841.1	XP_002480810.1	FGSG_05736T0	120376	NCU00770T0	MGG_08744T0	YHL030W
OG_2246	PDE_02520	ANID_10707T0	AO090003000027	XP_001399104.1	XP_002560133.1	XP_002151842.1	XP_002480811.1	FGSG_07413T0	81889	NCU03652T0	MGG_07487T0	YLR247C
OG_2247	PDE_02522	ANID_10711T0	AO090003000029	XP_001390212.1	XP_002560136.1	XP_002148914.1	XP_002485278.1	FGSG_05616T0	66609	NCU02504T0	MGG_07736T0	YFL046W
OG_2248	PDE_02523	ANID_10710T0	AO090003000030	XP_001399103.1	XP_002560137.1	XP_002151847.1	XP_002480816.1	FGSG_07113T0	121068	NCU02829T0	MGG_01637T0	YFL045C
OG_2249	PDE_02526	ANID_05770T0	AO090003000036	XP_001399100.1	XP_002560140.1	XP_002148915.1	XP_002485277.1	FGSG_07359T0	39590	NCU02490T0	MGG_07716T0	YFR041C
OG_2250	PDE_02528	ANID_05768T0	AO090003000040	XP_001399094.1	XP_002560143.1	XP_002148919.1	XP_002485266.1	FGSG_07425T0	52165	NCU03660T0	MGG_07482T0	YKL051W
OG_2251	PDE_02538	ANID_05760T0	AO090003000047	XP_001399087.1	XP_002560160.1	XP_002148930.1	XP_002485251.1	FGSG_05766T0	57010	NCU02228T0	MGG_01971T0	YGL155W
OG_2252	PDE_02540	ANID_05759T0	AO090003000049	XP_001399085.1	XP_002560161.1	XP_002148931.1	XP_002485250.1	FGSG_05764T0	120391	NCU02245T0	MGG_14620T0	YPL150W
OG_2253	PDE_02545	ANID_05745T0	AO090003000054	XP_001399079.1	XP_002560167.1	XP_002148934.1	XP_002485243.1	FGSG_01343T0	75687	NCU07954T0	MGG_05134T0	YLR192C
OG_2254	PDE_02554	ANID_05753T0	AO090020000272	XP_001399066.1	XP_002560178.1	XP_002144346.1	XP_002341201.1	FGSG_10755T0	80867	NCU08137T0	MGG_09743T0	YFR049W
OG_2255	PDE_02563	ANID_05758T0	AO090003000069	XP_001399053.1	XP_002560184.1	XP_002144342.1	XP_002341212.1	FGSG_10514T0	64989	NCU08161T0	MGG_09713T0	YNL206C
OG_2256	PDE_02564	ANID_05741T0	AO090003000070	XP_001399052.1	XP_002560185.1	XP_002144341.1	XP_002341213.1	FGSG_04401T0	44386	NCU01485T0	MGG_07175T0	YPL173W
OG_2257	PDE_02569	ANID_05740T0	AO090003000071	XP_001399049.1	XP_002560187.1	XP_002144340.1	XP_002341214.1	FGSG_04400T0	119871	NCU01484T0	MGG_07176T0	YPR165W
OG_2259	PDE_02585	ANID_05725T0	AO090001000490	XP_001399042.1	XP_002558735.1	XP_002144328.1	XP_002341225.1	FGSG_10858T0	51153	NCU06779T0	MGG_03883T0	YNL048W
OG_2260	PDE_02588	ANID_05721T0	AO090001000487	XP_001399039.1	XP_002558738.1	XP_002144324.1	XP_002341228.1	FGSG_10850T0	51171	NCU03367T0	MGG_02406T0	YDR333C
OG_2261	PDE_02590	ANID_05719T0	AO090001000485	XP_001399037.1	XP_002558743.1	XP_002144314.1	XP_002341230.1	FGSG_10368T0	123850	NCU08960T0	MGG_06185T0	YDL081C
OG_2263	PDE_02594	ANID_04220T0	AO090120000078	XP_001398945.1	XP_002558734.1	XP_002144045.1	XP_002480426.1	FGSG_08550T0	65927	NCU00571T0	MGG_03045T0	YGL242C
OG_2264	PDE_02595	ANID_04219T0	AO090120000079	XP_001398943.1	XP_002558733.1	XP_002144044.1	XP_002480425.1	FGSG_08551T0	109833	NCU00570T0	MGG_03072T0	YDR045C
OG_2265	PDE_02601	ANID_04224T0	AO090001000415	XP_001398959.1	XP_002558725.1	XP_002143605.1	XP_002479927.1	FGSG_01373T0	80825	NCU02977T0	MGG_05625T0	YJR116W
OG_2266	PDE_02603	ANID_10519T0	AO090001000417	XP_001398961.1	XP_002558723.1	XP_002143607.1	XP_002479930.1	FGSG_00306T0	54454	NCU01596T0	MGG_03211T0	YDL097C
OG_2267	PDE_02604	ANID_04226T0	AO090001000418	XP_001398962.1	XP_002558722.1	XP_002143608.1	XP_002479931.1	FGSG_01446T0	122278	NCU01595T0	MGG_03210T0	YLL011W
OG_2268	PDE_02605	ANID_04227T0	AO090001000419	XP_001398963.1	XP_002558721.1	XP_002143609.1	XP_002479932.1	FGSG_01453T0	22512	NCU06845T0	MGG_12752T0	YDL114W
OG_2269	PDE_02608	ANID_04231T0	AO090001000426	XP_001398967.1	XP_002558716.1	XP_002143612.1	XP_002479936.1	FGSG_01131T0	110678	NCU07456T0	MGG_04586T0	YBR256C
OG_2270	PDE_02617	ANID_04233T0	AO090001000428	XP_001398969.1	XP_002558714.1	XP_002143614.1	XP_002479938.1	FGSG_04028T0	74162	NCU04504T0	MGG_11672T0	YHR065C
OG_2271	PDE_02618	ANID_04236T0	AO090001000434	XP_001398977.1	XP_002558708.1	XP_002143623.1	XP_002479944.1	FGSG_11597T0	23206	NCU04414T0	MGG_12925T0	YOR117W
OG_2272	PDE_02621	ANID_10526T0	AO090001000430	XP_001398973.1	XP_002558711.1	XP_002143616.1	XP_002479941.1	FGSG_01134T0	80997	NCU07459T0	MGG_04584T0	YBR034C
OG_2273	PDE_02629	ANID_04239T0	AO090001000441	XP_001398992.1	XP_002558700.1	XP_002143627.1	XP_002479947.1	FGSG_01193T0	63772	NCU07290T0	MGG_05378T0	YMR091C
OG_2274	PDE_02630	ANID_04240T0	AO090001000442	XP_001398993.1	XP_002558699.1	XP_002144261.1	XP_002341283.1	FGSG_10092T0	81214	NCU11649T0	MGG_04095T0	YLR025W
OG_2276	PDE_02644	ANID_10535T0	AO090001000453	XP_001399007.1	XP_002558689.1	XP_002144275.1	XP_002341268.1	FGSG_06348T0	60850	NCU11301T0	MGG_11482T0	YOL023W
OG_2277	PDE_02662	ANID_05702T0	AO090001000458	XP_001399015.1	XP_002562167.1	XP_002144282.1	XP_002341263.1	FGSG_06345T0	77440	NCU06090T0	MGG_00840T0	YKL082C
OG_2278	PDE_02669	ANID_05711T0	AO090001000465	XP_001399026.1	XP_002562174.1	XP_002144298.1	XP_002341252.1	FGSG_06349T0	77447	NCU06104T0	MGG_00851T0	YOR006C
OG_2279	PDE_02675	ANID_05713T0	AO090001000471	XP_001399028.1	XP_002558604.1	XP_002144300.1	XP_002341249.1	FGSG_06306T0	77485	NCU09700T0	MGG_03310T1	YJL111W
OG_2280	PDE_02691	ANID_05717T0	AO090001000482	XP_001399034.1	XP_002558610.1	XP_002144307.1	XP_002341241.1	FGSG_13254T0	78158	NCU02357T0	MGG_03537T0	YMR308C
OG_2281	PDE_02701	ANID_04207T0	AO090009000481	XP_001388696.1	XP_002558624.1	XP_002144059.1	XP_002480440.1	FGSG_01893T0	123163	NCU04121T0	MGG_11801T0	YPR029C
OG_2282	PDE_02711	ANID_10522T0	AO090009000488	XP_001398837.1	XP_002558658.1	XP_002144066.1	XP_002480449.1	FGSG_02079T0	23475	NCU04133T0	MGG_06752T0	YBR074W
OG_2283	PDE_02725	ANID_04187T0	AO090009000349	XP_001398836.1	XP_002558672.1	XP_002144084.1	XP_002480466.1	FGSG_12985T0	53381	NCU07556T0	MGG_04989T0	YPL082C
OG_2285	PDE_02742	ANID_04095T0	AO090009000361	XP_001398811.1	XP_002562043.1	XP_002144095.1	XP_002480488.1	FGSG_06607T0	61584	NCU08761T0	MGG_09271T0	YPR079W
OG_2286	PDE_02744	ANID_04093T0	AO090009000363	XP_001398809.1	XP_002562046.1	XP_002144106.1	XP_002480510.1	FGSG_13320T0	55213	NCU03149T0	MGG_02712T0	YGL243W
OG_2287	PDE_02753	ANID_12322T0	AO090009000376	XP_001398792.1	XP_002562054.1	XP_002144136.1	XP_002480513.1	FGSG_05432T0	119854	NCU11185T0	MGG_05672T0	YJR110W
OG_2288	PDE_02754	ANID_04087T0	AO090009000377	XP_001398791.1	XP_002562055.1	XP_002144135.1	XP_002480514.1	FGSG_05433T0	119855	NCU00489T0	MGG_05673T0	YNL178W
OG_2289	PDE_02755	ANID_04086T0	AO090009000378	XP_001398790.1	XP_002562061.1	XP_002144134.1	XP_002480515.1	FGSG_05431T0	74258	NCU08888T0	MGG_00876T0	YLR060W
OG_2290	PDE_02768	ANID_04075T0	AO090009000391	XP_001398893.1	XP_002562066.1	XP_002144116.1	XP_002480537.1	FGSG_01037T0	21663	NCU02055T0	MGG_05660T0	YDR400W
OG_2291	PDE_02775	ANID_04073T0	AO090009000395	XP_001398890.1	XP_002562077.1	XP_002144113.1	XP_002480539.1	FGSG_07292T0	21170	NCU06432T0	MGG_06480T0	YOR369C
OG_2292	PDE_02778	ANID_04071T0	AO090009000397	XP_001398887.1	XP_002562079.1	XP_002144110.1	XP_002480542.1	FGSG_07239T0	2912	NCU00387T0	MGG_13163T0	YIL049W
OG_2293	PDE_02781	ANID_04068T0	AO090009000400	XP_001398884.1	XP_002562082.1	XP_002144138.1	XP_002480545.1	FGSG_06978T0	43974	NCU10721T0	MGG_05219T0	YPL244C
OG_2294	PDE_02784	ANID_04065T0	AO090009000402	XP_001398881.1	XP_002562085.1	XP_002144142.1	XP_002480549.1	FGSG_05502T0	27085	NCU06409T0	MGG_06242T0	YNL308C
OG_2295	PDE_02794	ANID_04057T0	AO090009000413	XP_001398875.1	XP_002562094.1	XP_002150367.1	XP_002483897.1	FGSG_04151T0	58361	NCU08995T0	MGG_05298T0	YBR204C
OG_2296	PDE_02796	ANID_04056T0	AO090009000415	XP_001398873.1	XP_002562098.1	XP_002150360.1	XP_002483901.1	FGSG_00724T0	39387	NCU02070T0	MGG_00655T0	YJL210W
OG_2297	PDE_02799	ANID_04053T0	AO090009000419	XP_001398869.1	XP_002562101.1	XP_002150357.1	XP_002483904.1	FGSG_00748T0	64009	NCU11453T0	MGG_00744T0	YPL125W
OG_2299	PDE_02809	ANID_04024T0	AO090003000978	XP_001398861.1	XP_002561108.1	XP_002150341.1	XP_002483918.1	FGSG_00804T0	78242	NCU02899T0	MGG_04924T0	YJL123C
OG_2300	PDE_02817	ANID_04018T0	AO090003000972	XP_001398856.1	XP_002561115.1	XP_002150335.1	XP_002483924.1	FGSG_00925T0	64193	NCU03108T0	MGG_15288T0	YJR126C
OG_2301	PDE_02819	ANID_04028T0	AO090003000974	XP_001398854.1	XP_002561117.1	XP_002150332.1	XP_002483926.1	FGSG_00437T0	57474	NCU02747T0	MGG_04803T0	YFL034W
OG_2302	PDE_02832	ANID_04034T0	AO090003000963	XP_001388698.1	XP_002560157.1	XP_002150321.1	XP_002483941.1	FGSG_07087T0	121080	NCU09248T0	MGG_01653T0	YBL021C
OG_2303	PDE_02834	ANID_04048T0	AO090003000961	XP_001388703.1	XP_002561147.1	XP_002150316.1	XP_002483945.1	FGSG_05311T0	63152	NCU05309T0	MGG_06073T0	YMR262W
OG_2304	PDE_02836	ANID_04046T0	AO090003000960	XP_001388705.1	XP_002561149.1	XP_002150314.1	XP_002483952.1	FGSG_05008T0	103669	NCU06332T0	MGG_06157T0	YGR110W
OG_2305	PDE_02837	ANID_04045T0	AO090003000959	XP_001388706.1	XP_002561150.1	XP_002150313.1	XP_002483953.1	FGSG_05009T0	55073	NCU06331T0	MGG_06158T0	YAL009W
OG_2306	PDE_02839	ANID_10497T0	AO090003000958	XP_001388707.1	XP_002561151.1	XP_002150306.1	XP_002483959.1	FGSG_01920T0	112463	NCU08009T0	MGG_01759T0	YEL032W
OG_2307	PDE_02840	ANID_10498T0	AO090003000957	XP_001388713.1	XP_002561152.1	XP_002150307.1	XP_002483958.1	FGSG_06196T0	74857	NCU08692T0	MGG_04189T0	YLR067C
OG_2309	PDE_02844	ANID_04038T0	AO090003000953	XP_001388718.1	XP_002561156.1	XP_002150312.1	XP_002483954.1	FGSG_12035T0	70795	NCU05270T0	MGG_06066T0	YAL035W
OG_2311	PDE_02846	ANID_04036T0	AO090003000949	XP_001388720.1	XP_002561159.1	XP_002150298.1	XP_002483961.1	FGSG_01953T0	82531	NCU05272T0	MGG_06021T0	YFL027C
OG_2312	PDE_02847	ANID_04017T0	AO090003000948	XP_001388721.1	XP_002561160.1	XP_002150297.1	XP_002483962.1	FGSG_01957T0	63173	NCU05276T0	MGG_06045T0	YGL161C
OG_2313	PDE_02850	ANID_04014T0	AO090003000939	XP_001388725.1	XP_002561165.1	XP_002150292.1	XP_002483968.1	FGSG_01954T0	112441	NCU05273T0	MGG_06020T0	YDR484W
OG_2314	PDE_02858	ANID_04000T0	AO090003000927	XP_001388739.1	XP_002561222.1	XP_002150282.1	XP_002483981.1	FGSG_08421T0	79686	NCU04799T0	MGG_09505T0	YER165W
OG_2315	PDE_02859	ANID_03999T0	AO090003000926	XP_001388740.1	XP_002561221.1	XP_002150281.1	XP_002483982.1	FGSG_08422T0	4707	NCU04800T0	MGG_09504T0	YGL141W
OG_2316	PDE_02860	ANID_00476T0	AO090003000925	XP_001388741.1	XP_002561220.1	XP_002150280.1	XP_002483983.1	FGSG_08747T0	79619	NCU07057T0	MGG_00999T0	YBR282W
OG_2317	PDE_02861	ANID_00475T0	AO090003000924	XP_001388742.1	XP_002561219.1	XP_002150279.1	XP_002483984.1	FGSG_08759T0	71791	NCU07058T0	MGG_01000T0	YML093W
OG_2318	PDE_02872	ANID_00462T0	AO090003000913	XP_001388753.1	XP_002561207.1	XP_002150270.1	XP_002483994.1	FGSG_09244T0	122841	NCU09869T0	MGG_03323T0	YER008C
OG_2319	PDE_02873	ANID_00463T0	AO090003000915	XP_001388752.1	XP_002561208.1	XP_002150271.1	XP_002483993.1	FGSG_06016T0	3949	NCU09492T0	MGG_03275T0	YLR422W
OG_2321	PDE_02884	ANID_00451T0	AO090003000904	XP_001388767.1	XP_002561186.1	XP_002150258.1	XP_002484005.1	FGSG_07315T0	74379	NCU04156T0	MGG_08624T0	YMR202W
OG_2322	PDE_02892	ANID_00450T0	AO090003000903	XP_001388768.1	XP_002561172.1	XP_002150257.1	XP_002484007.1	FGSG_08479T0	5917	NCU04780T0	MGG_04613T0	YGL211W
OG_2323	PDE_02906	ANID_00444T0	AO090003000894	XP_001388777.1	XP_002561233.1	XP_002150248.1	XP_002484014.1	FGSG_06272T0	54441	NCU06756T0	MGG_01115T0	YJR036C
OG_2324	PDE_02909	ANID_00440T0	AO090003000885	XP_001388781.1	XP_002561236.1	XP_002150240.1	XP_002484030.1	FGSG_00741T0	79414	NCU07383T0	MGG_01329T0	YDR176W
OG_2325	PDE_02910	ANID_00439T0	AO090003000884	XP_001388782.1	XP_002561237.1	XP_002150241.1	XP_002484029.1	FGSG_00745T0	64295	NCU03029T0	MGG_00664T0	YEL062W
OG_2326	PDE_02915	ANID_00432T0	AO090003000873	XP_001388787.1	XP_002561243.1	XP_002150235.1	XP_002484036.1	FGSG_00926T0	79334	NCU03112T0	MGG_03708T0	YKL150W
OG_2327	PDE_02922	ANID_00428T0	AO090003000867	XP_001388795.1	XP_002561252.1	XP_002150226.1	XP_002484043.1	FGSG_00875T0	71783	NCU00931T0	MGG_00161T0	YNL073W
OG_2328	PDE_02925	ANID_10078T0	AO090003000864	XP_001388798.1	XP_002561256.1	XP_002150213.1	XP_002484046.1	FGSG_01526T0	48516	NCU08382T0	MGG_13491T0	YPL147W
OG_2329	PDE_02927	ANID_10088T0	AO090003000860	XP_001388802.1	XP_002561258.1	XP_002150211.1	XP_002484048.1	FGSG_01522T0	62706	NCU08385T0	MGG_03649T0	YKL193C
OG_2330	PDE_02929	ANID_00423T0	AO090003000859	XP_001388804.1	XP_002561272.1	XP_002150209.1	XP_002484051.1	FGSG_01523T0	107776	NCU08384T0	MGG_03648T0	YHR104W
OG_2331	PDE_02934	ANID_00421T0	AO090003000855	XP_001388806.1	XP_002561274.1	XP_002150207.1	XP_002484053.1	FGSG_11852T0	79287	NCU02611T0	MGG_01217T0	YPR112C
OG_2332	PDE_02943	ANID_10087T0	AO090003000846	XP_001388821.1	XP_002561282.1	XP_002150200.1	XP_002484063.1	FGSG_01052T0	120486	NCU09239T0	MGG_00518T0	YBR088C
OG_2333	PDE_02951	ANID_00411T0	AO090003000842	XP_001388832.1	XP_002561291.1	XP_002150192.1	XP_002484070.1	FGSG_06646T0	61470	NCU11181T0	MGG_06362T0	YPL218W
OG_2334	PDE_02954	ANID_00407T0	AO090003000835	XP_001388834.1	XP_002561307.1	XP_002150187.1	XP_002484076.1	FGSG_05376T0	124205	NCU00310T0	MGG_06314T0	YGR047C
OG_2335	PDE_02959	ANID_02745T0	AO090003000814	XP_001388868.1	XP_002561343.1	XP_002150167.1	XP_002484096.1	FGSG_01906T0	66433	NCU01276T0	MGG_07515T0	YPR131C
OG_2336	PDE_02967	ANID_02738T0	AO090003000808	XP_001388859.1	XP_002561327.1	XP_002150172.1	XP_002484091.1	FGSG_00369T0	76172	NCU08607T0	MGG_01245T0	YAL042W
OG_2337	PDE_02968	ANID_02737T0	AO090003000807	XP_001388858.1	XP_002561326.1	XP_002150173.1	XP_002484090.1	FGSG_11781T0	53848	NCU09317T0	MGG_04430T0	YPL169C
OG_2338	PDE_02970	ANID_02736T0	AO090003000806	XP_001388857.1	XP_002561325.1	XP_002150174.1	XP_002484089.1	FGSG_00870T0	122708	NCU03024T0	MGG_01331T0	YJL029C
OG_2339	PDE_02972	ANID_02735T0	AO090003000804	XP_001388851.1	XP_002561321.1	XP_002150178.1	XP_002484084.1	FGSG_06826T0	105636	NCU07409T0	MGG_04468T0	YDR165W
OG_2340	PDE_02973	ANID_02733T0	AO090003000803	XP_001388853.1	XP_002561320.1	XP_002150179.1	XP_002484083.1	FGSG_01361T0	58073	NCU02771T0	MGG_01622T0	YDR047W
OG_2341	PDE_02977	ANID_02743T0	AO090003000816	XP_001388870.1	XP_002561345.1	XP_002150165.1	XP_002484098.1	FGSG_07237T0	75954	NCU00040T0	MGG_10192T0	YBR079C
OG_2343	PDE_02992	ANID_00247T0	AO090003000828	XP_001388886.1	XP_002558780.1	XP_002150154.1	XP_002484111.1	FGSG_00732T0	122584	NCU12032T0	MGG_11039T0	YNL132W
OG_2344	PDE_02993	ANID_00248T0	AO090003000829	XP_001388887.1	XP_002558779.1	XP_002150153.1	XP_002484112.1	FGSG_09362T0	28928	NCU00813T0	MGG_06786T0	YOR288C
OG_2345	PDE_02999	ANID_00256T0	AO090005000756	XP_001388895.1	XP_002558775.1	XP_002150145.1	XP_002484119.1	FGSG_12724T0	70560	NCU00317T0	MGG_06335T0	YMR154C
OG_2346	PDE_03001	ANID_00258T0	AO090005000757	XP_001388897.1	XP_002558761.1	XP_002150141.1	XP_002484122.1	FGSG_13052T0	57905	NCU11241T0	MGG_04702T0	YGL085W
OG_2347	PDE_03002	ANID_00259T0	AO090005000758	XP_001388898.1	XP_002558760.1	XP_002150140.1	XP_002484123.1	FGSG_09162T0	81260	NCU03216T0	MGG_03683T0	YER170W
OG_2348	PDE_03003	ANID_00260T0	AO090005000759	XP_001388899.1	XP_002558759.1	XP_002150139.1	XP_002484124.1	FGSG_01839T0	66296	NCU04646T0	MGG_06763T0	YKL045W
OG_2349	PDE_03004	ANID_00261T0	AO090005000760	XP_001388900.1	XP_002558758.1	XP_002150138.1	XP_002484125.1	FGSG_01917T0	52208	NCU01318T0	MGG_06910T0	YPR181C
OG_2351	PDE_03018	ANID_00275T0	AO090005000775	XP_001388923.1	XP_002566447.1	XP_002149907.1	XP_002484354.1	FGSG_07129T0	111600	NCU01250T0	MGG_07068T0	YCR075C
OG_2352	PDE_03026	ANID_00271T0	AO090005000780	XP_001388930.1	XP_002566441.1	XP_002149903.1	XP_002484359.1	FGSG_00904T0	75529	NCU10893T0	MGG_00516T0	YBR252W
OG_2353	PDE_03030	ANID_00267T0	AO090005000784	XP_001388934.1	XP_002566437.1	XP_002149912.1	XP_002484350.1	FGSG_06679T0	61988	NCU00171T0	MGG_12886T0	YPR188C
OG_2354	PDE_03031	ANID_00281T0	AO090005000785	XP_001388935.1	XP_002566436.1	XP_002149914.1	XP_002484348.1	FGSG_01065T0	120510	NCU03237T0	MGG_04676T0	YMR055C
OG_2355	PDE_03040	ANID_00289T0	AO090005000793	XP_001388944.1	XP_002566426.1	XP_002149926.1	XP_002484334.1	FGSG_07214T0	58183	NCU00066T0	MGG_10180T0	YGR278W
OG_2357	PDE_03045	ANID_10063T0	AO090005000804	XP_001388951.1	XP_002566421.1	XP_002149934.1	XP_002484328.1	FGSG_00548T0	102461	NCU09318T0	MGG_04429T0	YIR002C
OG_2358	PDE_03046	ANID_00290T0	AO090005000806	XP_001388954.1	XP_002566418.1	XP_002149935.1	XP_002484327.1	FGSG_01226T0	78961	NCU07471T0	MGG_09902T0	YIL034C
OG_2359	PDE_03048	ANID_00292T0	AO090005000807	XP_001388955.1	XP_002566416.1	XP_002149937.1	XP_002484325.1	FGSG_02010T0	66405	NCU04136T0	MGG_06742T0	YBR198C
OG_2360	PDE_03051	ANID_00294T0	AO090005000810	XP_001388957.1	XP_002566411.1	XP_002149939.1	XP_002484323.1	FGSG_11912T0	63914	NCU02690T0	MGG_04378T0	YNL115C
OG_2361	PDE_03052	ANID_00295T0	AO090005000811	XP_001388958.1	XP_002566410.1	XP_002149940.1	XP_002484322.1	FGSG_01216T0	122396	NCU02680T0	MGG_04413T0	YBR170C
OG_2362	PDE_03060	ANID_11995T0	AO090701000376	XP_001402442.1	XP_002566398.1	XP_002143839.1	XP_002480204.1	FGSG_10223T0	5377	NCU06663T0	MGG_06017T0	YDR302W
OG_2363	PDE_03069	ANID_05912T0	AO090026000550	XP_001399428.1	XP_002566035.1	XP_002151970.1	XP_002480974.1	FGSG_06920T0	102659	NCU08989T0	MGG_04976T0	YBR164C
OG_2364	PDE_03070	ANID_05911T0	AO090026000551	XP_001399429.1	XP_002566034.1	XP_002151969.1	XP_002480973.1	FGSG_06670T0	61541	NCU06238T0	MGG_05229T0	YOR141C
OG_2365	PDE_03071	ANID_05910T0	AO090026000552	XP_001399430.1	XP_002566033.1	XP_002151952.1	XP_002480956.1	FGSG_07289T0	53437	NCU06446T0	MGG_06274T0	YBR279W
OG_2366	PDE_03079	ANID_05902T0	AO090026000548	XP_001399438.1	XP_002560297.1	XP_002152028.1	XP_002481047.1	FGSG_09668T0	56812	NCU11785T0	MGG_03990T0	YGR227W
OG_2367	PDE_03080	ANID_05901T0	AO090026000549	XP_001399439.1	XP_002560296.1	XP_002152029.1	XP_002481048.1	FGSG_05247T0	56856	NCU06322T0	MGG_01917T0	YJL072C
OG_2368	PDE_03081	ANID_05900T0	AO090026000554	XP_001399440.1	XP_002560295.1	XP_002152030.1	XP_002481049.1	FGSG_05099T0	120067	NCU07672T0	MGG_12163T0	YMR264W
OG_2369	PDE_03082	ANID_05899T0	AO090026000553	XP_001399441.1	XP_002560294.1	XP_002152031.1	XP_002481050.1	FGSG_05105T0	2269	NCU07679T0	MGG_07098T0	YFR031C
OG_2370	PDE_03085	ANID_05897T0	AO090026000538	XP_001399447.1	XP_002560292.1	XP_002152033.1	XP_002481055.1	FGSG_06167T0	55752	NCU05287T0	MGG_07138T0	YLR439W
OG_2371	PDE_03088	ANID_05892T0	AO090026000535	XP_001399450.1	XP_002560289.1	XP_002152036.1	XP_002481059.1	FGSG_06231T0	54710	NCU08317T0	MGG_11196T0	YPR162C
OG_2372	PDE_03092	ANID_05893T0	AO090026000532	XP_001399452.1	XP_002560287.1	XP_002152037.1	XP_002481071.1	FGSG_06228T0	54395	NCU08319T0	MGG_14517T0	YLR452C
OG_2373	PDE_03095	ANID_05894T0	AO090026000531	XP_001399454.1	XP_002560286.1	XP_002152038.1	XP_002481072.1	FGSG_06227T0	43618	NCU11746T0	MGG_14787T0	YLR418C
OG_2374	PDE_03099	ANID_05888T0	AO090026000526	XP_001399460.1	XP_002560281.1	XP_002152042.1	XP_002481077.1	FGSG_09584T0	55534	NCU10762T0	MGG_01559T0	YBR243C
OG_2375	PDE_03102	ANID_05886T0	AO090026000524	XP_001399461.1	XP_002560278.1	XP_002152048.1	XP_002481083.1	FGSG_09589T0	75000	NCU04385T0	MGG_01553T0	YGL009C
OG_2376	PDE_03105	ANID_05883T0	AO090026000520	XP_001399463.1	XP_002560275.1	XP_002152051.1	XP_002481086.1	FGSG_09572T0	55055	NCU07690T0	MGG_01728T0	YGL125W
OG_2377	PDE_03108	ANID_05880T0	AO090026000517	XP_001399466.1	XP_002560271.1	XP_002152054.1	XP_002481089.1	FGSG_09587T0	55204	NCU04387T0	MGG_01556T0	YGR020C
OG_2378	PDE_03110	ANID_05879T0	AO090026000516	XP_001399467.1	XP_002560270.1	XP_002152055.1	XP_002481090.1	FGSG_09586T0	45085	NCU04388T0	MGG_01557T0	YDL046W
OG_2380	PDE_03125	ANID_05873T0	AO090026000505	XP_001399475.1	XP_002560258.1	XP_002152073.1	XP_002481106.1	FGSG_06158T0	21437	NCU05296T0	MGG_07129T0	YHR172W
OG_2381	PDE_03126	ANID_05872T0	AO090026000504	XP_001399476.1	XP_002560259.1	XP_002152072.1	XP_002481105.1	FGSG_06159T0	55644	NCU05295T0	MGG_07130T0	YGR253C
OG_2382	PDE_03128	ANID_05871T0	AO090026000503	XP_001399477.1	XP_002560260.1	XP_002152071.1	XP_002481104.1	FGSG_06161T0	55029	NCU05293T0	MGG_07132T0	YDR083W
OG_2383	PDE_03133	ANID_05868T0	AO090026000499	XP_001399484.1	XP_002560265.1	XP_002152069.1	XP_002481102.1	FGSG_12031T0	70736	NCU11740T0	MGG_01504T0	YLR242C
OG_2384	PDE_03136	ANID_05865T0	AO090026000495	XP_001399488.1	XP_002560236.1	XP_002152102.1	XP_002481124.1	FGSG_06165T0	55766	NCU05289T0	MGG_07136T0	YPL093W
OG_2385	PDE_03149	ANID_05862T0	AO090026000491	XP_001399494.1	XP_002560243.1	XP_002152091.1	XP_002481120.1	FGSG_05669T0	111077	NCU04461T0	MGG_05097T0	YER044C
OG_2386	PDE_03150	ANID_05861T0	AO090026000492	XP_001399493.1	XP_002560244.1	XP_002152092.1	XP_002481121.1	FGSG_05670T0	123627	NCU11297T0	MGG_05096T0	YBR159W
OG_2387	PDE_03164	ANID_10788T0	AO090026000470	XP_001399514.1	XP_002563863.1	XP_002152135.1	XP_002481165.1	FGSG_05329T0	122212	NCU08001T0	MGG_15323T0	YPL084W
OG_2388	PDE_03171	ANID_06200T0	AO090026000462	XP_001399522.1	XP_002563869.1	XP_002148735.1	XP_002485493.1	FGSG_01553T0	4294	NCU01675T0	MGG_01123T0	YPL012W
OG_2389	PDE_03177	ANID_12054T0	AO090026000459	XP_001399530.1	XP_002563895.1	XP_002148728.1	XP_002485495.1	FGSG_12901T0	102616	NCU06842T0	MGG_03196T0	YBR112C
OG_2390	PDE_03178	ANID_06202T0	AO090026000458	XP_001399531.1	XP_002563896.1	XP_002148632.1	XP_002485611.1	FGSG_06289T0	73765	NCU06843T0	MGG_03193T0	YOR063W
OG_2391	PDE_03189	ANID_06209T0	AO090026000450	XP_001399538.1	XP_002563902.1	XP_002148747.1	XP_002485484.1	FGSG_09185T0	65179	NCU06187T0	MGG_03645T0	YLR359W
OG_2392	PDE_03190	ANID_06210T0	AO090026000449	XP_001399539.1	XP_002563903.1	XP_002148748.1	XP_002485483.1	FGSG_01919T0	55570	NCU08012T0	MGG_01760T0	YJL085W
OG_2393	PDE_03195	ANID_10781T0	AO090026000445	XP_001399544.1	XP_002563908.1	XP_002148752.1	XP_002485479.1	FGSG_05320T0	108090	NCU07683T0	MGG_01509T0	YER112W
OG_2394	PDE_03196	ANID_06214T0	AO090026000444	XP_001399546.1	XP_002563909.1	XP_002148754.1	XP_002485477.1	FGSG_07254T0	120737	NCU06472T0	MGG_06375T0	YPL001W
OG_2395	PDE_03201	ANID_06216T0	AO090026000441	XP_001399548.1	XP_002563913.1	XP_002148757.1	XP_002485476.1	FGSG_05456T0	123325	NCU06473T0	MGG_06374T0	YOR079C
OG_2396	PDE_03207	ANID_10806T0	AO090026000435	XP_001399554.1	XP_002563919.1	XP_002148762.1	XP_002485470.1	FGSG_06759T0	54202	NCU07558T0	MGG_00128T0	YDL001W
OG_2397	PDE_03215	ANID_06307T0	AO090026000428	XP_001399561.1	XP_002563926.1	XP_002148771.1	XP_002485462.1	FGSG_07250T0	75972	NCU06242T0	MGG_06367T0	YKR044W
OG_2398	PDE_03217	ANID_06304T0	AO090026000425	XP_001399564.1	XP_002563929.1	XP_002148774.1	XP_002485459.1	FGSG_05459T0	66985	NCU00324T0	MGG_12955T0	YOL078W
OG_2399	PDE_03220	ANID_06303T0	AO090026000424	XP_001399565.1	XP_002563931.1	XP_002148775.1	XP_002485458.1	FGSG_00327T0	25225	NCU06767T0	MGG_03204T0	YOR217W
OG_2400	PDE_03221	ANID_06302T0	AO090026000423	XP_001399566.1	XP_002563932.1	XP_002148776.1	XP_002485457.1	FGSG_00328T0	119651	NCU06768T0	MGG_03203T0	YBL038W
OG_2401	PDE_03222	ANID_06300T0	AO090026000422	XP_001399568.1	XP_002563934.1	XP_002148778.1	XP_002485455.1	FGSG_00329T0	73778	NCU06769T0	MGG_03202T0	YBR087W
OG_2402	PDE_03223	ANID_06297T0	AO090026000421	XP_001399569.1	XP_002563935.1	XP_002148779.1	XP_002485454.1	FGSG_10846T0	80932	NCU01657T0	MGG_11431T0	YPL132W
OG_2403	PDE_03227	ANID_06293T0	AO090026000417	XP_001399574.1	XP_002563939.1	XP_002148783.1	XP_002485450.1	FGSG_01562T0	78799	NCU03352T0	MGG_12739T0	YPL133C
OG_2404	PDE_03232	ANID_06289T0	AO090026000370	XP_001399587.1	XP_002563949.1	XP_002148790.1	XP_002485442.1	FGSG_00957T0	76037	NCU06774T0	MGG_12358T0	YDR137W
OG_2405	PDE_03234	ANID_06287T0	AO090026000372	XP_001399589.1	XP_002563947.1	XP_002148794.1	XP_002485436.1	FGSG_00300T0	21535	NCU01606T0	MGG_03152T0	YDR298C
OG_2406	PDE_03235	ANID_06286T0	AO090026000373	XP_001399591.1	XP_002563946.1	XP_002148795.1	XP_002485434.1	FGSG_00299T0	75036	NCU01768T0	MGG_12766T0	YMR196W
OG_2407	PDE_03238	ANID_06283T0	AO090026000391	XP_001399601.1	XP_002563943.1	XP_002148798.1	XP_002485430.1	FGSG_00636T0	76050	NCU08503T0	MGG_03237T0	YIL103W
OG_2408	PDE_03240	ANID_01149T0	AO090026000393	XP_001399604.1	XP_002563955.1	XP_002148800.1	XP_002485432.1	FGSG_10403T0	109329	NCU10379T0	MGG_02241T0	YBR269C
OG_2409	PDE_03241	ANID_01150T0	AO090026000394	XP_001396775.1	XP_002563956.1	XP_002148801.1	XP_002485433.1	FGSG_01573T0	63180	NCU05410T0	MGG_11934T0	YOL140W
OG_2410	PDE_03246	ANID_06279T0	AO090026000404	XP_001398619.1	XP_002563975.1	XP_002148817.1	XP_002485403.1	FGSG_01924T0	112460	NCU08002T0	MGG_01721T0	YML042W
OG_2411	PDE_03251	ANID_06269T0	AO090026000361	XP_001399291.1	XP_002563984.1	XP_002148820.1	XP_002485398.1	FGSG_06177T0	30455	NCU06333T0	MGG_06172T0	YPL094C
OG_2412	PDE_03254	ANID_06272T0	AO090026000356	XP_001399294.1	XP_002563987.1	XP_002148823.1	XP_002485395.1	FGSG_01927T0	21553	NCU08005T0	MGG_14814T0	YDR376W
OG_2413	PDE_03261	ANID_07526T0	AO090001000615	XP_001394737.1	XP_002563997.1	XP_002145730.1	XP_002477981.1	FGSG_08381T0	22264	NCU04787T0	MGG_04641T0	YDR299W
OG_2414	PDE_03266	ANID_02119T0	AO090038000467	XP_001394492.1	XP_002564004.1	XP_002145752.1	XP_002477992.1	FGSG_09254T0	75603	NCU04090T0	MGG_00819T0	YPL006W
OG_2415	PDE_03273	ANID_02126T0	AO090023000303	XP_001394532.1	XP_002564015.1	XP_002145769.1	XP_002478040.1	FGSG_08621T0	122743	NCU03911T0	MGG_12818T0	YKL007W
OG_2417	PDE_03316	ANID_08080T0	AO090012000676	XP_001397405.1	XP_002566352.1	XP_002143806.1	XP_002480169.1	FGSG_08677T0	55351	NCU03151T0	MGG_02710T0	YLR109W
OG_2418	PDE_03356	ANID_08679T0	AO090120000098	XP_001395920.1	XP_002566231.1	XP_002143480.1	XP_002479802.1	FGSG_08577T0	119879	NCU03191T0	MGG_12615T0	YOR370C
OG_2419	PDE_03358	ANID_08681T0	AO090120000100	XP_001396779.1	XP_002566235.1	XP_002143478.1	XP_002479800.1	FGSG_08778T0	80237	NCU00568T0	MGG_02998T0	YKL100C
OG_2420	PDE_03359	ANID_08682T0	AO090120000101	XP_001395918.1	XP_002566236.1	XP_002143477.1	XP_002479799.1	FGSG_08578T0	2087	NCU03159T0	MGG_15024T0	YCR035C
OG_2421	PDE_03364	ANID_08687T0	AO090120000105	XP_001395915.1	XP_002566240.1	XP_002143472.1	XP_002479793.1	FGSG_02462T0	81565	NCU04855T0	MGG_12004T0	YKR023W
OG_2422	PDE_03371	ANID_08690T0	AO090120000110	XP_001395910.1	XP_002566247.1	XP_002143468.1	XP_002479787.1	FGSG_08526T0	122903	NCU02013T0	MGG_03666T0	YFR011C
OG_2423	PDE_03375	ANID_11102T0	AO090120000125	XP_001395888.1	XP_002566251.1	XP_002143454.1	XP_002479773.1	FGSG_08920T0	121238	NCU01919T0	MGG_02970T0	YFR010W
OG_2425	PDE_03383	ANID_08701T0	AO090120000128	XP_001395831.1	XP_002566268.1	XP_002143451.1	XP_002479770.1	FGSG_08557T0	65977	NCU02112T0	MGG_02569T0	YDR128W
OG_2426	PDE_03387	ANID_08713T0	AO090120000138	XP_001395842.1	XP_002566279.1	XP_002143499.1	XP_002479819.1	FGSG_08658T0	72108	NCU07440T0	MGG_02804T0	YPL022W
OG_2427	PDE_03389	ANID_08712T0	AO090120000137	XP_001395841.1	XP_002566277.1	XP_002143498.1	XP_002479818.1	FGSG_08655T0	55969	NCU07437T0	MGG_04941T0	YMR260C
OG_2428	PDE_03391	ANID_08710T0	AO090120000136	XP_001395839.1	XP_002566275.1	XP_002143495.1	XP_002479817.1	FGSG_08653T0	59346	NCU07435T0	MGG_02799T0	YLR330W
OG_2429	PDE_03396	ANID_08706T0	AO090120000132	XP_001395835.1	XP_002566271.1	XP_002143447.1	XP_002479767.1	FGSG_08944T0	121191	NCU01902T0	MGG_02834T0	YFL017C
OG_2430	PDE_03400	ANID_11107T0	AO090120000141	XP_001395846.1	XP_002566284.1	XP_002143509.1	XP_002479831.1	FGSG_08660T0	55191	NCU09091T0	MGG_02763T0	YOR334W
OG_2431	PDE_03402	ANID_08721T0	AO090120000142	XP_001395847.1	XP_002566285.1	XP_002148866.1	XP_002485328.1	FGSG_08879T0	59768	NCU01980T0	MGG_15289T0	YPL030W
OG_2432	PDE_03418	ANID_09504T0	AO090120000152	XP_001395861.1	XP_002566294.1	XP_002148851.1	XP_002485349.1	FGSG_09408T0	68364	NCU03187T0	MGG_03026T0	YAR018C
OG_2433	PDE_03421	ANID_08742T0	AO090120000157	XP_001395875.1	XP_002566297.1	XP_002148867.1	XP_002485327.1	FGSG_08702T0	64111	NCU09065T0	MGG_12590T0	YOL034W
OG_2434	PDE_03433	ANID_08748T0	AO090120000172	XP_001395827.1	XP_002566194.1	XP_002148877.1	XP_002485317.1	FGSG_06404T0	21327	NCU02027T0	MGG_02811T0	YLR118C
OG_2438	PDE_03501	ANID_06639T0	AO090701000175	XP_001396717.1	XP_002563815.1	XP_002143351.1	XP_002479657.1	FGSG_08851T0	121255	NCU00680T0	MGG_02836T0	YPR002W
OG_2439	PDE_03503	ANID_10837T0	AO090701000173	XP_001396715.1	XP_002563813.1	XP_002153412.1	XP_002488025.1	FGSG_05278T0	120952	NCU04216T0	MGG_04618T0	YMR300C
OG_2440	PDE_03505	ANID_06636T0	AO090701000172	XP_001396713.1	XP_002563811.1	XP_002143362.1	XP_002479673.1	FGSG_08596T0	122533	NCU07442T0	MGG_02766T0	YHR039C
OG_2441	PDE_03510	ANID_06631T0	AO090701000168	XP_001396710.1	XP_002563808.1	XP_002143366.1	XP_002479682.1	FGSG_13341T0	80216	NCU00636T0	MGG_02661T0	YKL016C
OG_2442	PDE_03511	ANID_06630T0	AO090701000167	XP_001396709.1	XP_002563807.1	XP_002143367.1	XP_002479683.1	FGSG_08560T0	50449	NCU00635T0	MGG_02660T0	YHR193C
OG_2443	PDE_03513	ANID_06628T0	AO090701000164	XP_001396707.1	XP_002563805.1	XP_002143369.1	XP_002479686.1	FGSG_08784T0	80245	NCU00624T0	MGG_12628T0	YNL263C
OG_2444	PDE_03514	ANID_06627T0	AO090701000163	XP_001396706.1	XP_002563804.1	XP_002143370.1	XP_002479687.1	FGSG_08785T0	80243	NCU11187T0	MGG_02663T0	YDR292C
OG_2445	PDE_03523	ANID_06618T0	AO090701000153	XP_001396696.1	XP_002563791.1	XP_002143396.1	XP_002479716.1	FGSG_05191T0	121349	NCU03661T0	MGG_04067T0	YDL234C
OG_2446	PDE_03528	ANID_06615T0	AO090701000149	XP_001396692.1	XP_002563784.1	XP_002143394.1	XP_002479714.1	FGSG_05213T0	60136	NCU03819T0	MGG_12141T0	YPL085W
OG_2447	PDE_03529	ANID_06614T0	AO090701000148	XP_001396691.1	XP_002563783.1	XP_002143395.1	XP_002479715.1	FGSG_05149T0	77025	NCU03818T0	MGG_04066T0	YIL048W
OG_2448	PDE_03534	ANID_06612T0	AO090701000145	XP_001396688.1	XP_002563782.1	XP_002143391.1	XP_002479711.1	FGSG_05193T0	59991	NCU04150T0	MGG_04069T0	YAL025C
OG_2449	PDE_03535	ANID_06611T0	AO090701000144	XP_001396687.1	XP_002563763.1	XP_002143389.1	XP_002479709.1	FGSG_07159T0	73517	NCU03727T0	MGG_00731T0	YNL127W
OG_2450	PDE_03538	ANID_06609T0	AO090701000143	XP_001396685.1	XP_002563761.1	XP_002143386.1	XP_002479707.1	FGSG_07155T0	37262	NCU03719T0	MGG_00730T0	YML068W
OG_2453	PDE_03551	ANID_06599T0	AO090701000133	XP_001396673.1	XP_002563742.1	XP_002143412.1	XP_002479735.1	FGSG_06904T0	53492	NCU10169T0	MGG_04981T0	YGR021W
OG_2454	PDE_03552	ANID_06598T0	AO090701000132	XP_001396672.1	XP_002563741.1	XP_002143413.1	XP_002479736.1	FGSG_06903T0	53226	NCU08993T0	MGG_04982T0	YJL207C
OG_2455	PDE_03553	ANID_06597T0	AO090701000131	XP_001396671.1	XP_002563737.1	XP_002143417.1	XP_002479738.1	FGSG_06709T0	61885	NCU08994T0	MGG_14678T0	YLR283W
OG_2456	PDE_03556	ANID_06594T0	AO090701000129	XP_001396669.1	XP_002563733.1	XP_002143421.1	XP_002479742.1	FGSG_05537T0	50947	NCU06497T0	MGG_00369T0	YLR215C
OG_2457	PDE_03558	ANID_06593T0	AO090701000127	XP_001396667.1	XP_002563731.1	XP_002143425.1	XP_002479745.1	FGSG_06905T0	34306	NCU08992T0	MGG_04980T0	YDR079W
OG_2458	PDE_03561	ANID_06591T0	AO090701000124	XP_001396664.1	XP_002563728.1	XP_002143429.1	XP_002479748.1	FGSG_07169T0	73525	NCU04104T0	MGG_03994T0	YGL238W
OG_2459	PDE_03564	ANID_06585T0	AO090701000118	XP_001396656.1	XP_002563716.1	XP_002143435.1	XP_002479755.1	FGSG_06101T0	3579	NCU03808T0	MGG_04040T0	YMR128W
OG_2460	PDE_03565	ANID_06586T0	AO090701000119	XP_001396657.1	XP_002563717.1	XP_002143434.1	XP_002479754.1	FGSG_05538T0	80709	NCU06498T0	MGG_00370T0	YDR482C
OG_2461	PDE_03566	ANID_06587T0	AO090701000120	XP_001396658.1	XP_002563719.1	XP_002143433.1	XP_002479753.1	FGSG_06710T0	61532	NCU06511T0	MGG_04985T0	YLL013C
OG_2462	PDE_03579	ANID_06572T0	AO090701000100	XP_001396633.1	XP_002563690.1	XP_002153309.1	XP_002488129.1	FGSG_07397T0	69179	NCU03823T0	MGG_06939T0	YGL119W
OG_2463	PDE_03584	ANID_09528T0	AO090701000106	XP_001396638.1	XP_002563701.1	XP_002153304.1	XP_002488135.1	FGSG_02596T0	82523	NCU06193T0	MGG_08853T0	YLL006W
OG_2464	PDE_03589	ANID_07464T0	AO090001000706	XP_001400575.1	XP_002564866.1	XP_002144589.1	XP_002340944.1	FGSG_00508T0	119592	NCU03292T0	MGG_11727T0	YGL167C
OG_2465	PDE_03590	ANID_07465T0	AO090001000705	XP_001400576.1	XP_002564867.1	XP_002144590.1	XP_002340943.1	FGSG_00509T0	102512	NCU03291T0	MGG_09891T0	YDL003W
OG_2466	PDE_03593	ANID_07461T0	AO090001000709	XP_001400570.1	XP_002564861.1	XP_002144586.1	XP_002340949.1	FGSG_09218T0	50268	NCU00523T0	MGG_14172T0	YPL015C
OG_2467	PDE_03606	ANID_07472T0	AO090001000698	XP_001400585.1	XP_002564877.1	XP_002144597.1	XP_002340937.1	FGSG_00499T0	119600	NCU02541T0	MGG_09287T0	YJL002C
OG_2468	PDE_03609	ANID_07469T0	AO090001000701	XP_001400582.1	XP_002564871.1	XP_002144594.1	XP_002340940.1	FGSG_08627T0	64385	NCU03970T0	MGG_14853T0	YDR236C
OG_2469	PDE_03612	ANID_04428T0	AO090023000888	XP_001401504.1	XP_002565717.1	XP_002144408.1	XP_002341143.1	FGSG_04398T0	54365	NCU01481T0	MGG_07178T0	YEL064C
OG_2470	PDE_03614	ANID_04425T0	AO090023000885	XP_001401507.1	XP_002565723.1	XP_002144407.1	XP_002341145.1	FGSG_05173T0	53986	NCU03538T0	MGG_06999T0	YBL055C
OG_2471	PDE_03626	ANID_04419T0	AO090023000868	XP_001401514.1	XP_002565731.1	XP_002144397.1	XP_002341154.1	FGSG_10516T0	64938	NCU08158T0	MGG_09700T0	YIR026C
OG_2472	PDE_03629	ANID_04417T0	AO090023000865	XP_001401518.1	XP_002565734.1	XP_002144402.1	XP_002341149.1	FGSG_10865T0	80904	NCU06776T0	MGG_03886T0	YML031W
OG_2473	PDE_03630	ANID_04416T0	AO090023000864	XP_001401519.1	XP_002565735.1	XP_002144403.1	XP_002341148.1	FGSG_10864T0	67356	NCU06777T0	MGG_03885T0	YOR036W
OG_2474	PDE_03631	ANID_04415T0	AO090023000863	XP_001401520.1	XP_002565736.1	XP_002144392.1	XP_002341157.1	FGSG_10422T0	79769	NCU08138T0	MGG_09748T0	YKL087C
OG_2475	PDE_03632	ANID_04414T0	AO090023000862	XP_001401521.1	XP_002565737.1	XP_002144391.1	XP_002341158.1	FGSG_10424T0	22798	NCU11381T0	MGG_09750T0	YNR043W
OG_2477	PDE_03637	ANID_10551T0	AO090023000861	XP_001401522.1	XP_002565738.1	XP_002144390.1	XP_002341159.1	FGSG_04361T0	67130	NCU01486T0	MGG_07174T0	YLR384C
OG_2478	PDE_03639	ANID_04412T0	AO090023000859	XP_001401524.1	XP_002565740.1	XP_002144387.1	XP_002341161.1	FGSG_01656T0	49059	NCU03363T0	MGG_03931T0	YJL050W
OG_2479	PDE_03640	ANID_04411T0	AO090023000858	XP_001401525.1	XP_002565741.1	XP_002144386.1	XP_002341162.1	FGSG_10157T0	22618	NCU04274T0	MGG_08586T0	YIR011C
OG_2480	PDE_03643	ANID_04408T0	AO090023000855	XP_001401527.1	XP_002565745.1	XP_002144381.1	XP_002341166.1	FGSG_06280T0	73940	NCU01668T0	MGG_01101T0	YLR173W
OG_2481	PDE_03644	ANID_04430T0	AO090023000854	XP_001401528.1	XP_002565746.1	XP_002144380.1	XP_002341167.1	FGSG_06282T0	73934	NCU01666T0	MGG_01104T0	YCL009C
OG_2482	PDE_03648	ANID_04434T0	AO090023000850	XP_001401532.1	XP_002565750.1	XP_002144375.1	XP_002341178.1	FGSG_01653T0	32473	NCU03343T0	MGG_03928T0	YIL093C
OG_2483	PDE_03649	ANID_04435T0	AO090023000849	XP_001401533.1	XP_002565752.1	XP_002144374.1	XP_002341179.1	FGSG_00627T0	58191	NCU03360T0	MGG_03232T0	YOR353C
OG_2484	PDE_03651	ANID_10558T0	AO090023000845	XP_001401535.1	XP_002565764.1	XP_002144373.1	XP_002341180.1	FGSG_05209T0	26462	NCU03466T0	MGG_12111T0	YDR006C
OG_2485	PDE_03660	ANID_04443T0	AO090023000837	XP_001401543.1	XP_002565768.1	XP_002147864.1	XP_002482068.1	FGSG_10825T0	121820	NCU06512T0	MGG_06712T0	YER091C
OG_2486	PDE_03663	ANID_04441T0	AO090023000840	XP_001401540.1	XP_002565759.1	XP_002144359.1	XP_002341189.1	FGSG_01620T0	52456	NCU03335T0	MGG_03907T0	YMR161W
OG_2487	PDE_03665	ANID_04439T0	AO090023000842	XP_001401538.1	XP_002565761.1	XP_002144361.1	XP_002341187.1	FGSG_01611T0	62871	NCU08736T0	MGG_06214T0	YCL047C
OG_2488	PDE_03669	ANID_04453T0	AO090023000829	XP_001401551.1	XP_002565788.1	XP_002148953.1	XP_002485227.1	FGSG_05769T0	120313	NCU02218T0	MGG_01973T0	YOL076W
OG_2489	PDE_03673	ANID_04456T0	AO090023000825	XP_001401554.1	XP_002565791.1	XP_002148956.1	XP_002485223.1	FGSG_06802T0	53446	NCU01367T0	MGG_07030T0	YPR137W
OG_2490	PDE_03675	ANID_04458T0	AO090023000823	XP_001401556.1	XP_002565793.1	XP_002148958.1	XP_002485221.1	FGSG_06789T0	103321	NCU09547T0	MGG_08169T0	YFR005C
OG_2491	PDE_03677	ANID_04460T0	AO090023000821	XP_001401558.1	XP_002565795.1	XP_002148960.1	XP_002485219.1	FGSG_06788T0	74480	NCU03628T0	MGG_08178T0	YLR222C
OG_2492	PDE_03678	ANID_04461T0	AO090023000820	XP_001401559.1	XP_002565796.1	XP_002148961.1	XP_002485217.1	FGSG_05513T0	110358	NCU07862T0	MGG_06433T0	YOR148C
OG_2493	PDE_03680	ANID_04471T0	AO090023000818	XP_001401561.1	XP_002565800.1	XP_002148966.1	XP_002485213.1	FGSG_05585T0	80515	NCU07864T0	MGG_06429T0	YKL021C
OG_2494	PDE_03681	ANID_04470T0	AO090023000817	XP_001401562.1	XP_002565801.1	XP_002148967.1	XP_002485212.1	FGSG_06843T0	121023	NCU02810T0	MGG_01592T0	YER025W
OG_2495	PDE_03685	ANID_09434T0	AO090023000814	XP_001401566.1	XP_002565805.1	XP_002148971.1	XP_002485209.1	FGSG_05900T0	47286	NCU11027T0	MGG_02442T0	YOL098C
OG_2496	PDE_03687	ANID_04469T0	AO090023000812	XP_001401568.1	XP_002565807.1	XP_002148973.1	XP_002485206.1	FGSG_06821T0	74442	NCU03764T0	MGG_02460T0	YOR272W
OG_2497	PDE_03691	ANID_10560T0	AO090023000808	XP_001401572.1	XP_002565811.1	XP_002148978.1	XP_002485201.1	FGSG_07316T0	74381	NCU01362T0	MGG_08312T0	YFL013C
OG_2498	PDE_03717	ANID_06054T0	AO090011000707	XP_001397942.1	XP_002565842.1	XP_002148273.1	XP_002482536.1	FGSG_08328T0	77713	NCU05517T0	MGG_00437T0	YJR144W
OG_2499	PDE_03724	ANID_06047T0	AO090011000678	XP_001397864.1	XP_002565848.1	XP_002148268.1	XP_002482530.1	FGSG_09738T0	103618	NCU07939T0	MGG_04155T0	YOR075W
OG_2500	PDE_03728	ANID_06045T0	AO090011000670	XP_001397860.1	XP_002565885.1	XP_002148266.1	XP_002482524.1	FGSG_04124T0	120968	NCU07851T0	MGG_05281T0	YMR038C
OG_2501	PDE_03733	ANID_06040T0	AO090011000662	XP_001397853.1	XP_002565878.1	XP_002148259.1	XP_002482519.1	FGSG_05666T0	68274	NCU06966T0	MGG_01909T0	YGR203W
OG_2502	PDE_03736	ANID_06037T0	AO090011000659	XP_001397850.1	XP_002565875.1	XP_002148256.1	XP_002482516.1	FGSG_05843T0	5776	NCU07281T0	MGG_12822T0	YBR196C
OG_2503	PDE_03739	ANID_06034T0	AO090011000653	XP_001397846.1	XP_002565867.1	XP_002148252.1	XP_002482512.1	FGSG_09713T0	55067	NCU08810T0	MGG_01471T0	YGR033C
OG_2505	PDE_03752	ANID_10765T0	AO090011000648	XP_001397834.1	XP_002565891.1	XP_002148233.1	XP_002482501.1	FGSG_05065T0	74774	NCU08046T0	MGG_07109T0	YDR429C
OG_2506	PDE_03754	ANID_06015T0	AO090011000646	XP_001397827.1	XP_002565894.1	XP_002148234.1	XP_002482500.1	FGSG_09709T0	28781	NCU09915T0	MGG_01475T0	YHR124W
OG_2507	PDE_03764	ANID_06007T0	AO090011000636	XP_001397814.1	XP_002565906.1	XP_002148230.1	XP_002482488.1	FGSG_02781T0	59184	NCU01857T0	MGG_15042T0	YLR398C
OG_2508	PDE_03765	ANID_06006T0	AO090011000635	XP_001397813.1	XP_002565907.1	XP_002148229.1	XP_002482487.1	FGSG_08910T0	76859	NCU01939T0	MGG_02927T0	YJR132W
OG_2509	PDE_03772	ANID_05998T0	AO090011000629	XP_001397803.1	XP_002565917.1	XP_002150839.1	XP_002483270.1	FGSG_01168T0	63364	NCU02962T0	MGG_10842T0	YHR207C
OG_2510	PDE_03774	ANID_05991T0	AO090011000621	XP_001397796.1	XP_002565919.1	XP_002146350.1	XP_002478644.1	FGSG_07104T0	59070	NCU08118T0	MGG_09299T0	YKL197C
OG_2511	PDE_03775	ANID_05992T0	AO090011000622	XP_001397797.1	XP_002565920.1	XP_002146351.1	XP_002478645.1	FGSG_07105T0	3212	NCU08119T0	MGG_09300T0	YBR202W
OG_2512	PDE_03777	ANID_05994T0	AO090011000624	XP_001397799.1	XP_002565923.1	XP_002150835.1	XP_002483274.1	FGSG_01069T0	45675	NCU02513T0	MGG_13834T0	YKL151C
OG_2513	PDE_03779	ANID_05996T0	AO090011000626	XP_001397801.1	XP_002565925.1	XP_002150837.1	XP_002483272.1	FGSG_05605T0	123202	NCU00979T0	MGG_10827T0	YDR382W
OG_2514	PDE_03797	ANID_05950T0	AO090011000604	XP_001397774.1	XP_002565960.1	XP_002151946.1	XP_002480949.1	FGSG_09735T0	74731	NCU05232T0	MGG_04150T0	YJR005W
OG_2515	PDE_03798	ANID_05951T0	AO090011000603	XP_001397773.1	XP_002565959.1	XP_002151945.1	XP_002480948.1	FGSG_09736T0	55237	NCU05231T0	MGG_04151T0	YGL231C
OG_2516	PDE_03806	ANID_10758T0	AO090011000597	XP_001399750.1	XP_002565964.1	XP_002151958.1	XP_002480962.1	FGSG_04135T0	46493	NCU07844T0	MGG_05288T0	YBL074C
OG_2517	PDE_03808	ANID_05959T0	AO090011000595	XP_001399748.1	XP_002565966.1	XP_002151962.1	XP_002480965.1	FGSG_04139T0	46545	NCU00468T0	MGG_05276T0	YBR166C
OG_2518	PDE_03809	ANID_10756T0	AO090011000592	XP_001399744.1	XP_002565967.1	XP_002151954.1	XP_002480958.1	FGSG_04127T0	59098	NCU07854T0	MGG_05284T0	YER093C
OG_2519	PDE_03827	ANID_05972T0	AO090011000577	XP_001399723.1	XP_002565983.1	XP_002152002.1	XP_002481016.1	FGSG_05844T0	123974	NCU07319T0	MGG_10504T0	YGL137W
OG_2520	PDE_03829	ANID_05970T0	AO090011000579	XP_001399725.1	XP_002565985.1	XP_002152004.1	XP_002481019.1	FGSG_06174T0	44725	NCU06344T0	MGG_06175T0	YIL005W
OG_2522	PDE_03842	ANID_09469T0	AO090011000589	XP_001399740.1	XP_002565994.1	XP_002151956.1	XP_002480960.1	FGSG_04125T0	105479	NCU07852T0	MGG_05282T0	YOR150W
OG_2523	PDE_03844	ANID_10755T0	AO090011000559	XP_001399392.1	XP_002565998.1	XP_002151991.1	XP_002481007.1	FGSG_05421T0	53105	NCU07870T0	MGG_06397T0	YNL102W
OG_2524	PDE_03848	ANID_05931T0	AO090011000563	XP_001399394.1	XP_002566000.1	XP_002151986.1	XP_002481000.1	FGSG_12302T0	58427	NCU07839T0	MGG_12894T0	YNL112W
OG_2525	PDE_03862	ANID_10753T0	AO090011000545	XP_001399410.1	XP_002566013.1	XP_002151978.1	XP_002481006.1	FGSG_08429T0	120884	NCU00843T0	MGG_13813T0	YDR408C
OG_2526	PDE_03866	ANID_05920T0	AO090011000541	XP_001399414.1	XP_002566019.1	XP_002151976.1	XP_002480991.1	FGSG_07278T0	57465	NCU06435T0	MGG_06476T0	YPL070W
OG_2527	PDE_03869	ANID_03923T0	AO090001000497	XP_001394165.1	XP_002565254.1	XP_002146771.1	XP_002479059.1	FGSG_01194T0	63702	NCU03234T0	MGG_13171T0	YGR184C
OG_2528	PDE_03877	ANID_04341T0	AO090023000957	XP_001401430.1	XP_002565612.1	XP_002144431.1	XP_002341104.1	FGSG_04396T0	4791	NCU11975T0	MGG_07180T0	YKR004C
OG_2529	PDE_03878	ANID_04342T0	AO090023000956	XP_001401431.1	XP_002565613.1	XP_002144430.1	XP_002341103.1	FGSG_04395T0	109385	NCU10034T0	MGG_07181T0	YGL020C
OG_2530	PDE_03880	ANID_04346T0	AO090023000955	XP_001401432.1	XP_002565615.1	XP_002144433.1	XP_002341101.1	FGSG_04392T0	52976	NCU08518T0	MGG_12370T0	YNL110C
OG_2531	PDE_03892	ANID_04351T0	AO090023000950	XP_001401441.1	XP_002565623.1	XP_002144426.1	XP_002341111.1	FGSG_01703T0	124132	NCU05876T0	MGG_00833T0	YOR275C
OG_2532	PDE_03906	ANID_05915T0	AO090011000535	XP_001399423.1	XP_002566025.1	XP_002151967.1	XP_002480972.1	FGSG_07288T0	43802	NCU06447T0	MGG_06273T0	YCL001W
OG_2533	PDE_03913	ANID_01988T0	AO090003001162	XP_001401981.1	XP_002565248.1	XP_002151188.1	XP_002341850.1	FGSG_05181T0	74054	NCU03341T0	MGG_03235T0	YIL068C
OG_2536	PDE_03931	ANID_01996T0	AO090003001178	XP_001402006.1	XP_002565239.1	XP_002151167.1	XP_002341872.1	FGSG_01498T0	62467	NCU08370T0	MGG_03735T0	YFR048W
OG_2537	PDE_03941	ANID_02014T0	AO090003001205	XP_001402050.1	XP_002565222.1	XP_002149250.1	XP_002484924.1	FGSG_01900T0	123164	NCU01455T0	MGG_06904T0	YPL210C
OG_2538	PDE_03945	ANID_02009T0	AO090003001199	XP_001402033.1	XP_002565205.1	XP_002149241.1	XP_002484952.1	FGSG_09019T0	77154	NCU03593T0	MGG_04853T0	YDL106C
OG_2539	PDE_03946	ANID_02008T0	AO090003001198	XP_001402032.1	XP_002565204.1	XP_002149240.1	XP_002484953.1	FGSG_12867T0	60095	NCU01371T0	MGG_09486T0	YHR100C
OG_2540	PDE_03947	ANID_02007T0	AO090003001197	XP_001402031.1	XP_002565203.1	XP_002149238.1	XP_002484954.1	FGSG_12846T0	34079	NCU03625T0	MGG_04083T0	YLR147C
OG_2541	PDE_03948	ANID_02006T0	AO090003001196	XP_001402030.1	XP_002565199.1	XP_002149237.1	XP_002484955.1	FGSG_09018T0	3529	NCU03590T0	MGG_04854T0	YFR043C
OG_2543	PDE_03962	ANID_10251T0	AO090003001181	XP_001402014.1	XP_002565182.1	XP_002151172.1	XP_002341867.1	FGSG_08767T0	49818	NCU11215T0	MGG_11239T0	YHL010C
OG_2544	PDE_03963	ANID_01999T0	AO090003001180	XP_001402013.1	XP_002565181.1	XP_002151169.1	XP_002341870.1	FGSG_08453T0	123758	NCU05982T0	MGG_01048T0	YOL096C
OG_2545	PDE_04031	ANID_05820T0	AO090011000931	XP_001390590.1	XP_002558966.1	XP_002146447.1	XP_002478746.1	FGSG_06544T0	81089	NCU08216T0	MGG_07384T0	YGR155W
OG_2546	PDE_04033	ANID_05819T0	AO090011000933	XP_001390588.1	XP_002558967.1	XP_002146446.1	XP_002478745.1	FGSG_06543T0	5350	NCU08217T0	MGG_07383T0	YKL154W
OG_2547	PDE_04036	ANID_05816T0	AO090011000936	XP_001390585.1	XP_002558970.1	XP_002146441.1	XP_002478742.1	FGSG_06960T0	73876	NCU00107T0	MGG_00480T0	YNR020C
OG_2548	PDE_04037	ANID_05815T0	AO090011000937	XP_001390584.1	XP_002558971.1	XP_002146440.1	XP_002478741.1	FGSG_06959T0	53402	NCU00108T0	MGG_00479T0	YPL209C
OG_2549	PDE_04038	ANID_05814T0	AO090011000938	XP_001390583.1	XP_002558972.1	XP_002146439.1	XP_002478740.1	FGSG_06963T0	54589	NCU00109T0	MGG_00478T0	YPR040W
OG_2550	PDE_04042	ANID_05813T0	AO090011000939	XP_001390582.1	XP_002558973.1	XP_002146438.1	XP_002478739.1	FGSG_07225T0	46057	NCU00057T0	MGG_10203T0	YPL215W
OG_2551	PDE_04043	ANID_05812T0	AO090011000940	XP_001390581.1	XP_002558974.1	XP_002146437.1	XP_002478738.1	FGSG_10188T0	108592	NCU11664T0	MGG_09481T0	YNL045W
OG_2552	PDE_04048	ANID_05810T0	AO090011000942	XP_001390579.1	XP_002558978.1	XP_002146436.1	XP_002478737.1	FGSG_06496T0	81115	NCU11288T0	MGG_13438T0	YFR006W
OG_2554	PDE_04075	ANID_05822T0	AO090011000925	XP_001390602.1	XP_002558958.1	XP_002146455.1	XP_002478753.1	FGSG_10228T0	67982	NCU04326T0	MGG_01816T0	YJL187C
OG_2556	PDE_04098	ANID_10734T0	AO090011000902	XP_001390628.1	XP_002558924.1	XP_002146490.1	XP_002478788.1	FGSG_13665T0	65242	NCU05803T0	MGG_04710T0	YGL195W
OG_2557	PDE_04135	ANID_06176T0	AO090011000883	XP_001390658.1	XP_002558894.1	XP_002146508.1	XP_002478808.1	FGSG_00510T0	119593	NCU03306T0	MGG_09890T0	YOR265W
OG_2558	PDE_04145	ANID_06170T0	AO090011000874	XP_001390665.1	XP_002558883.1	XP_002146527.1	XP_002478817.1	FGSG_10390T0	123832	NCU11102T0	MGG_07502T0	YMR214W
OG_2559	PDE_04146	ANID_06171T0	AO090011000872	XP_001390673.1	XP_002558880.1	XP_002146529.1	XP_002478819.1	FGSG_10219T0	81139	NCU01008T0	MGG_04201T0	YHR148W
OG_2560	PDE_04166	ANID_06157T0	AO090011000868	XP_001395432.1	XP_002558877.1	XP_002146531.1	XP_002478821.1	FGSG_05156T0	74020	NCU03488T0	MGG_12098T0	YEL021W
OG_2561	PDE_04169	ANID_06160T0	AO090011000862	XP_001395437.1	XP_002558874.1	XP_002146534.1	XP_002478831.1	FGSG_06687T0	22287	NCU00037T0	MGG_05325T0	YNL317W
OG_2562	PDE_04177	ANID_06166T0	AO090011000857	XP_001395446.1	XP_002558868.1	XP_002146540.1	XP_002478839.1	FGSG_01903T0	5041	NCU01322T0	MGG_06909T0	YKL028W
OG_2563	PDE_04178	ANID_06165T0	AO090011000855	XP_001395447.1	XP_002558869.1	XP_002146541.1	XP_002478840.1	FGSG_06586T0	27492	NCU07528T0	MGG_07663T0	YPL212C
OG_2565	PDE_04191	ANID_06149T0	AO090011000853	XP_001395460.1	XP_002558851.1	XP_002146543.1	XP_002478842.1	FGSG_13031T0	54064	NCU06246T0	MGG_05112T0	YGL064C
OG_2566	PDE_04197	ANID_06146T0	AO090011000850	XP_001395463.1	XP_002558848.1	XP_002146550.1	XP_002478846.1	FGSG_06530T0	5324	NCU08552T0	MGG_07392T0	YKL170W
OG_2567	PDE_04199	ANID_06145T0	AO090011000848	XP_001395465.1	XP_002558846.1	XP_002146546.1	XP_002478848.1	FGSG_06532T0	67557	NCU08554T0	MGG_07389T0	YJR017C
OG_2568	PDE_04206	ANID_06139T0	AO090011000843	XP_001395470.1	XP_002558840.1	XP_002146555.1	XP_002478854.1	FGSG_06642T0	107258	NCU00168T0	MGG_11040T0	YDL052C
OG_2569	PDE_04207	ANID_06138T0	AO090011000842	XP_001395471.1	XP_002558839.1	XP_002146556.1	XP_002478855.1	FGSG_05492T0	66136	NCU00213T0	MGG_06292T0	YBL084C
OG_2570	PDE_04210	ANID_06136T0	AO090011000840	XP_001395474.1	XP_002558835.1	XP_002146559.1	XP_002478858.1	FGSG_06582T0	123493	NCU07516T0	MGG_13328T0	YIL030C
OG_2571	PDE_04213	ANID_10955T0	AO090001000667	XP_001400521.1	XP_002564882.1	XP_002146619.1	XP_002478931.1	FGSG_04253T0	103993	NCU05217T0	MGG_04132T0	YOL080C
OG_2572	PDE_04217	ANID_02327T0	AO090010000489	XP_001401054.1	XP_002568005.1	XP_002148470.1	XP_002482762.1	FGSG_05028T0	57002	NCU00736T0	MGG_05569T0	YHR111W
OG_2574	PDE_04227	ANID_10056T0	AO090005000885	XP_001389037.1	XP_002566110.1	XP_002148441.1	XP_002482731.1	FGSG_09699T0	104230	NCU00789T0	MGG_08731T0	YLR241W
OG_2575	PDE_04234	ANID_10315T0	AO090020000626	XP_001393727.1	XP_002559914.1	XP_002153567.1	XP_002487856.1	FGSG_02664T0	79229	NCU05927T0	MGG_04686T0	YLR289W
OG_2576	PDE_04235	ANID_02511T0	AO090020000627	XP_001393728.1	XP_002559915.1	XP_002153566.1	XP_002487857.1	FGSG_02639T0	23446	NCU05781T0	MGG_08269T0	YJL030W
OG_2577	PDE_04243	ANID_08766T0	AO090026000789	XP_001395804.1	XP_002566193.1	XP_002143337.1	XP_002479645.1	FGSG_08674T0	2231	NCU03147T0	MGG_02714T0	YGR174C
OG_2578	PDE_04245	ANID_08837T0	AO090009000675	XP_001398429.1	XP_002562659.1	XP_002148201.1	XP_002482456.1	FGSG_02072T0	66294	NCU07742T0	MGG_05450T0	YPL188W
OG_2579	PDE_04250	ANID_03758T0	AO090005000159	XP_001396771.1	XP_002567951.1	XP_002148555.1	XP_002482905.1	FGSG_05598T0	22885	NCU03296T0	MGG_04544T0	YNL315C
OG_2581	PDE_04315	ANID_06089T0	AO090011000764	XP_001395564.1	XP_002561413.1	XP_002149398.1	XP_002484775.1	FGSG_06246T0	119731	NCU01589T0	MGG_03165T0	YLR259C
OG_2582	PDE_04320	ANID_06086T0	AO090011000770	XP_001395562.1	XP_002561401.1	XP_002144639.1	XP_002340870.1	FGSG_09324T0	4592	NCU03146T0	MGG_13493T0	YLR097C
OG_2583	PDE_04323	ANID_06085T0	AO090011000771	XP_001395561.1	XP_002561395.1	XP_002144640.1	XP_002340868.1	FGSG_01357T0	75664	NCU09254T0	MGG_00523T0	YKL078W
OG_2584	PDE_04327	ANID_06083T0	AO090011000774	XP_001395557.1	XP_002561366.1	XP_002144650.1	XP_002340852.1	FGSG_10246T0	51430	NCU08964T0	MGG_03136T0	YLR075W
OG_2585	PDE_04330	ANID_06080T0	AO090011000777	XP_001395553.1	XP_002561369.1	XP_002144656.1	XP_002340842.1	FGSG_00505T0	73647	NCU02538T0	MGG_09294T0	YPL010W
OG_2586	PDE_04331	ANID_10769T0	AO090011000778	XP_001395552.1	XP_002561365.1	XP_002144657.1	XP_002340841.1	FGSG_08738T0	50491	NCU09191T0	MGG_02697T0	YPL009C
OG_2587	PDE_04332	ANID_10771T0	AO090011000780	XP_001395551.1	XP_002561364.1	XP_002144610.1	XP_002340917.1	FGSG_00506T0	53366	NCU11234T0	MGG_09295T0	YGL169W
OG_2588	PDE_04337	ANID_06074T0	AO090011000789	XP_001395546.1	XP_002561359.1	XP_002144602.1	XP_002340929.1	FGSG_00370T0	57252	NCU03311T0	MGG_09885T0	YGL044C
OG_2589	PDE_04338	ANID_06073T0	AO090011000790	XP_001395545.1	XP_002561358.1	XP_002144603.1	XP_002340928.1	FGSG_01119T0	122857	NCU03310T0	MGG_09886T0	YGR231C
OG_2590	PDE_04339	ANID_06072T0	AO090011000791	XP_001395544.1	XP_002561357.1	XP_002144604.1	XP_002340927.1	FGSG_00501T0	53796	NCU08111T0	MGG_09290T0	YDR465C
OG_2591	PDE_04341	ANID_06070T0	AO090011000793	XP_001395542.1	XP_002561355.1	XP_002144600.1	XP_002340931.1	FGSG_00504T0	73646	NCU02539T0	MGG_09293T0	YPR019W
OG_2592	PDE_04343	ANID_12017T0	AO090011000795	XP_001395541.1	XP_002561354.1	XP_002144599.1	XP_002340936.1	FGSG_00502T0	54469	NCU08110T0	MGG_09291T0	YJL012C
OG_2593	PDE_04353	ANID_06069T0	AO090011000796	XP_001395539.1	XP_002561600.1	XP_002146592.1	XP_002478901.1	FGSG_05453T0	22881	NCU06481T0	MGG_06370T0	YDL164C
OG_2594	PDE_04354	ANID_06068T0	AO090011000797	XP_001395538.1	XP_002558795.1	XP_002146591.1	XP_002478900.1	FGSG_05573T0	4936	NCU00345T0	MGG_08863T0	YKL033W
OG_2595	PDE_04360	ANID_06067T0	AO090011000798	XP_001395537.1	XP_002558796.1	XP_002146590.1	XP_002478899.1	FGSG_05425T0	71410	NCU00366T0	MGG_08866T0	YPR041W
OG_2596	PDE_04361	ANID_10472T0	AO090011000799	XP_001395536.1	XP_002558797.1	XP_002146589.1	XP_002478898.1	FGSG_07264T0	75992	NCU11173T0	MGG_06448T0	YPL214C
OG_2597	PDE_04367	ANID_06108T0	AO090011000807	XP_001395528.1	XP_002558802.1	XP_002146583.1	XP_002478892.1	FGSG_07210T0	57302	NCU11860T0	MGG_10204T0	YOR236W
OG_2598	PDE_04370	ANID_06111T0	AO090011000812	XP_001395525.1	XP_002558806.1	XP_002146580.1	XP_002478890.1	FGSG_05509T0	66895	NCU00334T0	MGG_08860T0	YDR280W
OG_2599	PDE_04386	ANID_00212T0	AO090026000752	XP_001400861.1	XP_002568107.1	XP_002145031.1	XP_002340351.1	FGSG_05308T0	78576	NCU05306T0	MGG_06085T0	YGR017W
OG_2600	PDE_04387	ANID_06822T0	AO090120000405	XP_001401258.1	XP_002567897.1	XP_002145065.1	XP_002340314.1	FGSG_13073T0	102383	NCU11261T0	MGG_15062T0	YKR063C
OG_2601	PDE_04391	ANID_06359T0	AO090026000133	XP_001399618.1	XP_002558093.1	XP_002143853.1	XP_002480218.1	FGSG_12943T0	77795	NCU08563T0	MGG_13435T0	YIL046W
OG_2603	PDE_04404	ANID_01372T0	AO090005001606	XP_001392185.1	XP_002560599.1	XP_002151753.1	XP_002480704.1	FGSG_00461T0	102559	NCU03080T0	MGG_04531T0	YGR101W
OG_2604	PDE_04405	ANID_01148T0	AO090038000274	XP_001392478.1	XP_002559286.1	XP_002151460.1	XP_002341579.1	FGSG_01150T0	112519	NCU02996T0	MGG_04825T0	YDR452W
OG_2605	PDE_04406	ANID_07731T0	AO090701000721	XP_001390306.1	XP_002565508.1	XP_002147896.1	XP_002482105.1	FGSG_02604T0	5991	NCU11863T0	MGG_00475T0	YGL016W
OG_2606	PDE_04428	ANID_02185T0	AO090011000825	XP_001395485.1	XP_002558817.1	XP_002146570.1	XP_002478871.1	FGSG_06686T0	61794	NCU00030T0	MGG_05324T0	YJL208C
OG_2607	PDE_04431	ANID_06119T0	AO090011000821	XP_001395491.1	XP_002558814.1	XP_002146573.1	XP_002478874.1	FGSG_01898T0	66308	NCU01464T0	MGG_06906T0	YHR132C
OG_2608	PDE_04467	ANID_00235T0	AO090005000934	XP_001389080.1	XP_002566142.1	XP_002152980.1	XP_002484547.1	FGSG_05775T0	45242	NCU02202T0	MGG_01998T0	YHR079C
OG_2609	PDE_04483	ANID_10067T0	AO090005000904	XP_001389062.1	XP_002566132.1	XP_002148424.1	XP_002482705.1	FGSG_05029T0	56565	NCU00737T0	MGG_05568T0	YKR065C
OG_2611	PDE_04504	ANID_02970T0	AO090005001442	XP_001400325.1	XP_002563235.1	XP_002153517.1	XP_002487900.1	FGSG_06718T0	104890	NCU00088T0	MGG_10149T0	YDL236W
OG_2612	PDE_04507	ANID_03771T0	AO090005001645	XP_001392146.1	XP_002560556.1	XP_002151799.1	XP_002480750.1	FGSG_06571T0	110826	NCU06750T0	MGG_02510T0	YMR132C
OG_2613	PDE_04510	ANID_01359T0	AO090005001618	XP_001392198.1	XP_002560613.1	XP_002144214.1	XP_002341336.1	FGSG_10237T0	110910	NCU04601T0	MGG_01350T0	YIL140W
OG_2614	PDE_04520	ANID_10058T0	AO090005000896	XP_001389051.1	XP_002566123.1	XP_002148431.1	XP_002482719.1	FGSG_05698T0	120384	NCU00794T0	MGG_08708T0	YCR072C
OG_2615	PDE_04522	ANID_10068T0	AO090005000894	XP_001389049.1	XP_002566121.1	XP_002148429.1	XP_002482718.1	FGSG_12809T0	75139	NCU02203T0	MGG_01987T0	YDR266C
OG_2616	PDE_04524	ANID_00359T0	AO090005000892	XP_001389047.1	XP_002566119.1	XP_002148428.1	XP_002482713.1	FGSG_05777T0	21564	NCU02208T0	MGG_01978T0	YOR361C
OG_2618	PDE_04526	ANID_10061T0	AO090005000891	XP_001389045.1	XP_002566117.1	XP_002148434.1	XP_002482722.1	FGSG_07422T0	69224	NCU03658T0	MGG_07486T0	YJL204C
OG_2619	PDE_04530	ANID_00357T0	AO090005000888	XP_001389042.1	XP_002566116.1	XP_002148436.1	XP_002482724.1	FGSG_00561T0	73571	NCU09816T0	MGG_13170T0	YOR065W
OG_2620	PDE_04535	ANID_10060T0	AO090005000884	XP_001389036.1	XP_002566107.1	XP_002148450.1	XP_002482735.1	FGSG_09704T0	57128	NCU00743T0	MGG_00063T0	YPR184W
OG_2621	PDE_04541	ANID_00349T0	AO090005000882	XP_001389032.1	XP_002566103.1	XP_002146322.1	XP_002478613.1	FGSG_04314T0	109895	NCU05427T0	MGG_03187T0	YBR227C
OG_2622	PDE_04547	ANID_10055T0	AO090005000878	XP_001389028.1	XP_002566099.1	XP_002146324.1	XP_002478617.1	FGSG_04326T0	80792	NCU01524T0	MGG_01078T0	YOL077C
OG_2623	PDE_04570	ANID_00328T0	AO090005000854	XP_001389001.1	XP_002566077.1	XP_002149077.1	XP_002485100.1	FGSG_06256T0	73975	NCU06855T0	MGG_03174T0	YHR156C
OG_2624	PDE_04571	ANID_00329T0	AO090005000853	XP_001389000.1	XP_002566076.1	XP_002149078.1	XP_002485099.1	FGSG_06255T0	21246	NCU06856T0	MGG_03175T0	YGR048W
OG_2625	PDE_04576	ANID_10072T0	AO090005000844	XP_001388992.1	XP_002566071.1	XP_002149083.1	XP_002485091.1	FGSG_12275T0	67174	NCU05433T0	MGG_03184T0	YNL261W
OG_2626	PDE_04578	ANID_00317T0	AO090005000841	XP_001388989.1	XP_002566063.1	XP_002149087.1	XP_002485087.1	FGSG_05182T0	119762	NCU09469T0	MGG_06649T0	YBL047C
OG_2627	PDE_04584	ANID_00312T0	AO090005000835	XP_001388984.1	XP_002566050.1	XP_002149987.1	XP_002484284.1	FGSG_07086T0	58976	NCU09247T0	MGG_01654T0	YKL125W
OG_2628	PDE_04589	ANID_00310T0	AO090005000833	XP_001388981.1	XP_002560305.1	XP_002149984.1	XP_002484287.1	FGSG_00449T0	57632	NCU02729T0	MGG_04802T0	YLR196W
OG_2629	PDE_04591	ANID_10052T0	AO090005000831	XP_001388979.1	XP_002560303.1	XP_002149982.1	XP_002484289.1	FGSG_00436T0	76082	NCU02748T0	MGG_14748T0	YOR004W
OG_2630	PDE_04594	ANID_00306T0	AO090005000825	XP_001388975.1	XP_002560306.1	XP_002149978.1	XP_002484293.1	FGSG_07054T0	105202	NCU03050T0	MGG_04745T0	YNR035C
OG_2631	PDE_04595	ANID_00305T0	AO090005000824	XP_001388974.1	XP_002560307.1	XP_002149979.1	XP_002484292.1	FGSG_07055T0	120864	NCU03051T0	MGG_04746T0	YLR129W
OG_2632	PDE_04596	ANID_00304T0	AO090005000823	XP_001388971.1	XP_002560308.1	XP_002149967.1	XP_002484304.1	FGSG_00736T0	22402	NCU02060T0	MGG_01341T0	YHR134W
OG_2633	PDE_04609	ANID_07652T0	AO090701000378	XP_001402440.1	XP_002560319.1	XP_002143296.1	XP_002479600.1	FGSG_06867T0	58658	NCU07395T0	MGG_11568T0	YKL017C
OG_2634	PDE_04622	ANID_11997T0	AO090701000396	XP_001402430.1	XP_002563121.1	XP_002143827.1	XP_002480191.1	FGSG_10361T0	68926	NCU01161T0	MGG_07332T0	YHR114W
OG_2635	PDE_04624	ANID_07659T0	AO090701000397	XP_001402429.1	XP_002563120.1	XP_002143826.1	XP_002480190.1	FGSG_10087T0	51455	NCU01160T0	MGG_07333T0	YOR046C
OG_2636	PDE_04644	ANID_07672T0	AO090701000814	XP_001390382.1	XP_002563089.1	XP_002143795.1	XP_002480154.1	FGSG_06856T0	58609	NCU02635T0	MGG_00171T0	YPL050C
OG_2637	PDE_04645	ANID_07673T0	AO090701000813	XP_001390381.1	XP_002563090.1	XP_002143799.1	XP_002480159.1	FGSG_05293T0	63206	NCU06380T0	MGG_06060T0	YIL023C
OG_2638	PDE_04650	ANID_07679T0	AO090701000797	XP_001390375.1	XP_002563094.1	XP_002143803.1	XP_002480163.1	FGSG_10388T0	23271	NCU04293T0	MGG_00949T0	YML067C
OG_2639	PDE_04657	ANID_07681T0	AO090701000795	XP_001390373.1	XP_002563096.1	XP_002143820.1	XP_002480184.1	FGSG_10035T0	21749	NCU04597T0	MGG_14776T0	YDR005C
OG_2640	PDE_04661	ANID_10983T0	AO090701000784	XP_001390362.1	XP_002568839.1	XP_002153552.1	XP_002487872.1	FGSG_10309T0	82356	NCU06719T0	MGG_09537T0	YLR193C
OG_2641	PDE_04669	ANID_04996T0	AO090003000510	XP_001397672.1	XP_002558359.1	XP_002144246.1	XP_002341295.1	FGSG_10778T0	60779	NCU02262T0	MGG_00906T0	YPL233W
OG_2642	PDE_04675	ANID_04993T0	AO090003000513	XP_001397675.1	XP_002558355.1	XP_002144249.1	XP_002341286.1	FGSG_06376T0	121544	NCU11256T0	MGG_03561T0	YPR051W
OG_2643	PDE_04676	ANID_04992T0	AO090003000514	XP_001397676.1	XP_002558354.1	XP_002144250.1	XP_002341287.1	FGSG_06375T0	121546	NCU02416T0	MGG_03560T0	YNR008W
OG_2644	PDE_04688	ANID_04987T0	AO090003000534	XP_001397686.1	XP_002559497.1	XP_002144256.1	XP_002341300.1	FGSG_09908T0	75878	NCU01166T0	MGG_07335T0	YIL033C
OG_2645	PDE_04693	ANID_04983T0	AO090003000538	XP_001397691.1	XP_002558343.1	XP_002143630.1	XP_002479949.1	FGSG_05987T0	121868	NCU01845T0	MGG_06642T0	YDR051C
OG_2646	PDE_04694	ANID_11772T0	AO090003000539	XP_001397692.1	XP_002558344.1	XP_002143631.1	XP_002479950.1	FGSG_01374T0	75655	NCU02974T0	MGG_05624T0	YML071C
OG_2647	PDE_04697	ANID_04980T0	AO090003000542	XP_001397697.1	XP_002559491.1	XP_002143646.1	XP_002479964.1	FGSG_00469T0	119616	NCU03197T0	MGG_01260T0	YBR028C
OG_2648	PDE_04700	ANID_04977T0	AO090003000545	XP_001397702.1	XP_002559489.1	XP_002143640.1	XP_002479958.1	FGSG_08425T0	79690	NCU04768T0	MGG_08880T0	YOR356W
OG_2649	PDE_04704	ANID_04974T0	AO090003000548	XP_001397707.1	XP_002559485.1	XP_002143635.1	XP_002479954.1	FGSG_08470T0	124094	NCU04764T0	MGG_09514T0	YDR316W
OG_2650	PDE_04709	ANID_04969T0	AO090003000554	XP_001397712.1	XP_002559475.1	XP_002143648.1	XP_002479967.1	FGSG_09262T0	26214	NCU03899T0	MGG_01027T0	YIL144W
OG_2651	PDE_04710	ANID_10610T0	AO090003000555	XP_001397713.1	XP_002559474.1	XP_002143649.1	XP_002479968.1	FGSG_09263T0	75593	NCU03901T0	MGG_01028T0	YGL153W
OG_2653	PDE_04714	ANID_04967T0	AO090003000557	XP_001397719.1	XP_002559471.1	XP_002143652.1	XP_002479971.1	FGSG_09516T0	120402	NCU04743T0	MGG_02486T0	YBR094W
OG_2654	PDE_04716	ANID_04965T0	AO090003000559	XP_001397721.1	XP_002559469.1	XP_002143654.1	XP_002479973.1	FGSG_08474T0	70218	NCU04766T0	MGG_02476T0	YCR093W
OG_2655	PDE_04724	ANID_04939T0	AO090003000595	XP_001397754.1	XP_002559461.1	XP_002143696.1	XP_002480016.1	FGSG_02758T0	54611	NCU07286T0	MGG_00274T0	YPL170W
OG_2656	PDE_04737	ANID_04947T0	AO090003000589	XP_001397744.1	XP_002559449.1	XP_002143681.1	XP_002479995.1	FGSG_04044T0	74168	NCU07965T0	MGG_05077T0	YPR183W
OG_2657	PDE_04739	ANID_04949T0	AO090003000588	XP_001397742.1	XP_002559446.1	XP_002143675.1	XP_002479990.1	FGSG_04050T0	102989	NCU04986T0	MGG_05071T0	YDR362C
OG_2658	PDE_04741	ANID_04963T0	AO090003000564	XP_001397722.1	XP_002559443.1	XP_002143655.1	XP_002479974.1	FGSG_13358T0	52532	NCU10905T0	MGG_11899T0	YMR032W
OG_2659	PDE_04744	ANID_04959T0	AO090003000568	XP_001397725.1	XP_002559438.1	XP_002143666.1	XP_002479981.1	FGSG_09520T0	36159	NCU04738T0	MGG_02482T0	YIL150C
OG_2660	PDE_04749	ANID_04951T0	AO090003000586	XP_001397738.1	XP_002559432.1	XP_002143674.1	XP_002479989.1	FGSG_02756T0	71374	NCU06284T0	MGG_05089T0	YJL154C
OG_2661	PDE_04757	ANID_02909T0	AO090003000688	XP_001399843.1	XP_002559384.1	XP_002143533.1	XP_002479858.1	FGSG_09891T0	75859	NCU06717T0	MGG_09535T0	YDL100C
OG_2662	PDE_04761	ANID_02906T0	AO090003000690	XP_001399847.1	XP_002559387.1	XP_002143537.1	XP_002479862.1	FGSG_06072T0	124330	NCU05890T0	MGG_03318T0	YCR071C
OG_2663	PDE_04768	ANID_02903T0	AO090003000693	XP_001399855.1	XP_002559391.1	XP_002143541.1	XP_002479865.1	FGSG_10782T0	77579	NCU02273T0	MGG_00922T0	YPL154C
OG_2664	PDE_04769	ANID_02902T0	AO090003000695	XP_001399857.1	XP_002559392.1	XP_002143545.1	XP_002479866.1	FGSG_07853T0	48686	NCU11408T0	MGG_03485T0	YMR277W
OG_2665	PDE_04772	ANID_02901T0	AO090003000697	XP_001399859.1	XP_002559394.1	XP_002143546.1	XP_002479869.1	FGSG_10967T0	123738	NCU02333T0	MGG_10854T0	YPL111W
OG_2666	PDE_04773	ANID_02900T0	AO090003000698	XP_001399860.1	XP_002559395.1	XP_002143547.1	XP_002479870.1	FGSG_06078T0	60814	NCU09025T0	MGG_03390T0	YBL080C
OG_2667	PDE_04787	ANID_02893T0	AO090003000711	XP_001400946.1	XP_002559414.1	XP_002143555.1	XP_002479880.1	FGSG_06988T0	107045	NCU06883T0	MGG_00849T0	YLR016C
OG_2668	PDE_04804	ANID_11684T0	AO090003000728	XP_001399883.1	XP_002561968.1	XP_002143746.1	XP_002480089.1	FGSG_00380T0	58150	NCU08579T0	MGG_04494T0	YPL072W
OG_2669	PDE_04805	ANID_02873T0	AO090003000729	XP_001399884.1	XP_002561969.1	XP_002143744.1	XP_002480087.1	FGSG_10925T0	119788	NCU03118T0	MGG_01359T0	YIR034C
OG_2670	PDE_04826	ANID_05013T0	AO090005000736	XP_001399940.1	XP_002562018.1	XP_002152874.1	XP_002486629.1	FGSG_10307T0	112292	NCU08945T0	MGG_06005T0	YLR107W
OG_2671	PDE_04827	ANID_03084T0	AO090005000735	XP_001399939.1	XP_002562017.1	XP_002152873.1	XP_002486628.1	FGSG_10308T0	82360	NCU06655T0	MGG_06006T0	YOR059C
OG_2673	PDE_04833	ANID_03088T0	AO090102000454	XP_001399935.1	XP_002562007.1	XP_002152865.1	XP_002486623.1	FGSG_10002T0	79014	NCU01332T0	MGG_02466T0	YEL027W
OG_2675	PDE_04840	ANID_11706T0	AO090005000724	XP_001399971.1	XP_002561999.1	XP_002143182.1	XP_002479483.1	FGSG_12852T0	78010	NCU01817T0	MGG_14583T0	YPR089W
OG_2677	PDE_04849	ANID_03098T0	AO090005000718	XP_001399978.1	XP_002559418.1	XP_002147597.1	XP_002481751.1	FGSG_10903T0	62040	NCU03387T0	MGG_02418T0	YBR080C
OG_2678	PDE_04850	ANID_03100T0	AO090005000716	XP_001399980.1	XP_002559417.1	XP_002143172.1	XP_002479471.1	FGSG_10899T0	48080	NCU03383T0	MGG_11914T0	YGL079W
OG_2680	PDE_04862	ANID_10353T0	AO090005000706	XP_001399993.1	XP_002559342.1	XP_002143911.1	XP_002480296.1	FGSG_04384T0	80761	NCU09594T0	MGG_03230T0	YHR011W
OG_2681	PDE_04863	ANID_04894T0	AO090003000653	XP_001399796.1	XP_002559346.1	XP_002143994.1	XP_002480367.1	FGSG_06291T0	77685	NCU02276T0	MGG_00924T0	YBR081C
OG_2682	PDE_04864	ANID_04895T0	AO090003000652	XP_001399797.1	XP_002559345.1	XP_002143995.1	XP_002480368.1	FGSG_06292T0	3813	NCU02277T0	MGG_11469T0	YJR112W-A
OG_2683	PDE_04865	ANID_04896T0	AO090003000651	XP_001399799.1	XP_002559344.1	XP_002143996.1	XP_002480369.1	FGSG_06297T0	77689	NCU02257T0	MGG_00912T0	YDL230W
OG_2684	PDE_04868	ANID_04892T0	AO090003000655	XP_001399811.1	XP_002559349.1	XP_002143959.1	XP_002480341.1	FGSG_00349T0	3803	NCU09435T0	MGG_03265T0	YMR061W
OG_2685	PDE_04869	ANID_04891T0	AO090003000656	XP_001399812.1	XP_002559350.1	XP_002143960.1	XP_002480342.1	FGSG_00350T0	47838	NCU09436T0	MGG_14874T0	YJL115W
OG_2686	PDE_04878	ANID_10618T0	AO090003000665	XP_001400987.1	XP_002559358.1	XP_002143971.1	XP_002480352.1	FGSG_07038T0	60879	NCU06118T0	MGG_03872T0	YJL010C
OG_2687	PDE_04881	ANID_04880T0	AO090003000672	XP_001399825.1	XP_002559364.1	XP_002143973.1	XP_002480354.1	FGSG_06369T0	77423	NCU02415T0	MGG_03542T0	YIL108W
OG_2688	PDE_04888	ANID_04884T0	AO090003000667	XP_001399822.1	XP_002559360.1	XP_002143985.1	XP_002480358.1	FGSG_06301T0	3817	NCU02270T0	MGG_00918T0	YGL145W
OG_2689	PDE_04891	ANID_04876T0	AO090003000675	XP_001399830.1	XP_002559370.1	XP_002143987.1	XP_002480360.1	FGSG_06075T0	121652	NCU05902T0	MGG_03313T0	YDR080W
OG_2690	PDE_04892	ANID_04875T0	AO090003000676	XP_001399831.1	XP_002559371.1	XP_002143988.1	XP_002480361.1	FGSG_10780T0	61134	NCU02271T0	MGG_00920T0	YDR282C
OG_2691	PDE_04897	ANID_04872T0	AO090003000679	XP_001399835.1	XP_002559374.1	XP_002143991.1	XP_002480364.1	FGSG_10941T0	123753	NCU04553T0	MGG_07928T0	YLR167W
OG_2692	PDE_04900	ANID_04869T0	AO090003000682	XP_001399838.1	XP_002559377.1	XP_002143952.1	XP_002480335.1	FGSG_10255T0	120650	NCU10061T0	MGG_01153T0	YGL011C
OG_2693	PDE_04902	ANID_04867T0	AO090003000683	XP_001399840.1	XP_002559379.1	XP_002143954.1	XP_002480337.1	FGSG_09910T0	57435	NCU04319T0	MGG_01815T0	YNL126W
OG_2694	PDE_04907	ANID_04927T0	AO090003000607	XP_001399761.1	XP_002561995.1	XP_002143311.1	XP_002479614.1	FGSG_00471T0	73697	NCU03199T0	MGG_14772T0	YLR295C
OG_2695	PDE_04920	ANID_02845T0	AO090003000791	XP_001399945.1	XP_002566372.1	XP_002152895.1	XP_002486644.1	FGSG_00544T0	53076	NCU11247T0	MGG_04638T0	YKR095W-A
OG_2696	PDE_04922	ANID_05057T0	AO090003000789	XP_001399947.1	XP_002562025.1	XP_002152896.1	XP_002486645.1	FGSG_00543T0	27406	NCU03246T0	MGG_04637T0	YFR028C
OG_2697	PDE_04939	ANID_04611T0	AO090011000506	XP_001391735.1	XP_002558422.1	XP_002151703.1	XP_002480639.1	FGSG_00168T0	110295	NCU00564T0	MGG_03019T0	YPR166C
OG_2698	PDE_04946	ANID_04601T0	AO090011000498	XP_001391739.1	XP_002558417.1	XP_002151717.1	XP_002480658.1	FGSG_13231T0	62182	NCU12096T0	MGG_03459T0	YLR189C
OG_2699	PDE_04948	ANID_04599T0	AO090011000497	XP_001391742.1	XP_002558415.1	XP_002151712.1	XP_002480653.1	FGSG_00340T0	61183	NCU02237T0	MGG_03303T0	YLL035W
OG_2700	PDE_04959	ANID_03061T0	AO090005001298	XP_001397613.1	XP_002558404.1	XP_002151722.1	XP_002480681.1	FGSG_10964T0	123767	NCU06942T0	MGG_07916T0	YPR173C
OG_2701	PDE_04960	ANID_03060T0	AO090005001299	XP_001397612.1	XP_002558403.1	XP_002151721.1	XP_002480682.1	FGSG_10963T0	33960	NCU06941T0	MGG_07931T0	YLR200W
OG_2702	PDE_04964	ANID_03064T0	AO090005001295	XP_001397616.1	XP_002558398.1	XP_002151784.1	XP_002480738.1	FGSG_07025T0	47806	NCU06113T0	MGG_03868T0	YOR289W
OG_2703	PDE_04966	ANID_03067T0	AO090005001292	XP_001397618.1	XP_002558396.1	XP_002151782.1	XP_002480736.1	FGSG_12863T0	3779	NCU04548T0	MGG_03850T0	YNL262W
OG_2704	PDE_04970	ANID_10352T0	AO090005001291	XP_001397621.1	XP_002558393.1	XP_002151779.1	XP_002480733.1	FGSG_10940T0	81599	NCU06943T0	MGG_07915T0	YLR197W
OG_2705	PDE_04972	ANID_03071T0	AO090005001289	XP_001397623.1	XP_002558391.1	XP_002151776.1	XP_002480730.1	FGSG_06047T0	26598	NCU02249T0	MGG_00891T0	YMR127C
OG_2706	PDE_04974	ANID_03073T0	AO090005001286	XP_001397625.1	XP_002558389.1	XP_002151774.1	XP_002480728.1	FGSG_10797T0	61239	NCU06866T0	MGG_06566T0	YCR024C
OG_2708	PDE_04988	ANID_03080T0	AO090005001279	XP_001397645.1	XP_002558382.1	XP_002151772.1	XP_002480726.1	FGSG_10799T0	77570	NCU06868T0	MGG_06569T0	YHR098C
OG_2710	PDE_04994	ANID_03082T0	AO090005001277	XP_001397647.1	XP_002558380.1	XP_002151765.1	XP_002480717.1	FGSG_10795T0	61000	NCU06869T0	MGG_06570T0	YLR115W
OG_2711	PDE_04996	ANID_05011T0	AO090005001276	XP_001397650.1	XP_002558378.1	XP_002151760.1	XP_002480712.1	FGSG_06069T0	60793	NCU05895T0	MGG_03376T0	YCR017C
OG_2712	PDE_04997	ANID_05010T0	AO090005001275	XP_001397651.1	XP_002558377.1	XP_002151759.1	XP_002480711.1	FGSG_06070T0	121654	NCU05894T0	MGG_03271T0	YDR449C
OG_2713	PDE_05000	ANID_05008T0	AO090005001272	XP_001397654.1	XP_002558374.1	XP_002144225.1	XP_002341328.1	FGSG_10793T0	3741	NCU02293T0	MGG_06573T0	YMR244C-A
OG_2714	PDE_05001	ANID_11775T0	AO090005001271	XP_001397655.1	XP_002558373.1	XP_002144226.1	XP_002341327.1	FGSG_10794T0	61382	NCU02294T0	MGG_06574T0	YJL004C
OG_2715	PDE_05004	ANID_11774T0	AO090005001269	XP_001397657.1	XP_002558371.1	XP_002144228.1	XP_002341325.1	FGSG_07930T0	78189	NCU05067T0	MGG_03448T0	YNL051W
OG_2716	PDE_05009	ANID_10621T0	AO090005001261	XP_001397664.1	XP_002558363.1	XP_002144239.1	XP_002341306.1	FGSG_06330T0	61042	NCU02230T0	MGG_00879T0	YOL090W
OG_2717	PDE_05012	ANID_11773T0	AO090005001258	XP_001397666.1	XP_002558362.1	XP_002144242.1	XP_002341292.1	FGSG_06049T0	47766	NCU02256T0	MGG_00896T0	YOR001W
OG_2718	PDE_05014	ANID_10991T0	AO090701000782	XP_001390361.1	XP_002563084.1	XP_002153554.1	XP_002487870.1	FGSG_09926T0	63378	NCU11677T0	MGG_00980T0	YMR289W
OG_2719	PDE_05025	ANID_10574T0	AO090011000439	XP_001391615.1	XP_002563070.1	XP_002151848.1	XP_002480817.1	FGSG_09876T0	109431	NCU09048T0	MGG_04727T0	YMR268C
OG_2720	PDE_05026	ANID_04652T0	AO090011000441	XP_001391612.1	XP_002563069.1	XP_002148913.1	XP_002485279.1	FGSG_09878T0	22821	NCU05813T0	MGG_08323T0	YNL177C
OG_2722	PDE_05031	ANID_04904T0	AO090020000649	XP_001399794.1	XP_002561928.1	XP_002144013.1	XP_002480390.1	FGSG_06815T0	54809	NCU01480T0	MGG_15203T0	YNL275W
OG_2723	PDE_05032	ANID_04903T0	AO090003000634	XP_001399810.1	XP_002561929.1	XP_002144004.1	XP_002480380.1	FGSG_07296T0	53972	NCU06418T0	MGG_06483T0	YHR169W
OG_2724	PDE_05035	ANID_10614T0	AO090003000636	XP_001399806.1	XP_002561932.1	XP_002144001.1	XP_002480377.1	FGSG_06668T0	121766	NCU00225T0	MGG_05307T0	YLR150W
OG_2725	PDE_05037	ANID_04899T0	AO090003000644	XP_001399804.1	XP_002561936.1	XP_002143999.1	XP_002480373.1	FGSG_09936T0	122431	NCU04301T0	MGG_00971T0	YDL065C
OG_2726	PDE_05050	ANID_03116T0	AO090012000849	XP_001400004.1	XP_002561949.1	XP_002143927.1	XP_002480298.1	FGSG_04004T0	26575	NCU04523T0	MGG_00117T0	YGR246C
OG_2727	PDE_05052	ANID_03118T0	AO090012000847	XP_001400007.1	XP_002561951.1	XP_002143929.1	XP_002480310.1	FGSG_01132T0	67527	NCU07457T0	MGG_04585T0	YDR386W
OG_2728	PDE_05057	ANID_03123T0	AO090012000841	XP_001400017.1	XP_002561958.1	XP_002143936.1	XP_002480317.1	FGSG_04030T0	102973	NCU04512T0	MGG_00105T0	YJR140C
OG_2729	PDE_05060	ANID_10354T0	AO090012000838	XP_001388502.1	XP_002561963.1	XP_002143950.1	XP_002480333.1	FGSG_03999T0	53254	NCU11756T0	MGG_00113T0	YIR022W
OG_2730	PDE_05064	ANID_10377T0	AO090012000835	XP_001400022.1	XP_002559799.1	XP_002143829.1	XP_002480193.1	FGSG_06509T0	5319	NCU08895T0	MGG_13186T0	YOR161C
OG_2731	PDE_05068	ANID_03131T0	AO090012000830	XP_001400025.1	XP_002559804.1	XP_002143944.1	XP_002480325.1	FGSG_02769T0	68571	NCU03231T0	MGG_10383T0	YDR375C
OG_2732	PDE_05070	ANID_03134T0	AO090012000827	XP_001400027.1	XP_002559806.1	XP_002143942.1	XP_002480323.1	FGSG_05985T0	120994	NCU01843T0	MGG_06639T0	YJL014W
OG_2733	PDE_05102	ANID_03186T0	AO090012000807	XP_001400048.1	XP_002559853.1	XP_002143577.1	XP_002479901.1	FGSG_04386T0	65768	NCU03564T0	MGG_01800T0	YER041W
OG_2734	PDE_05104	ANID_03176T0	AO090012000805	XP_001400050.1	XP_002559855.1	XP_002143579.1	XP_002479903.1	FGSG_10896T0	36941	NCU03380T0	MGG_02417T0	YFL002C
OG_2735	PDE_05105	ANID_03177T0	AO090012000806	XP_001400049.1	XP_002559854.1	XP_002143578.1	XP_002479902.1	FGSG_10897T0	77915	NCU03381T0	MGG_02416T0	YOR311C
OG_2736	PDE_05107	ANID_03173T0	AO090012000802	XP_001400052.1	XP_002559857.1	XP_002143582.1	XP_002479906.1	FGSG_10906T0	121804	NCU03394T0	MGG_07006T0	YDR337W
OG_2737	PDE_05112	ANID_03169T0	AO090012000798	XP_001400057.1	XP_002559864.1	XP_002143590.1	XP_002479912.1	FGSG_10840T0	67215	NCU01786T0	MGG_06678T0	YOL061W
OG_2738	PDE_05114	ANID_03167T0	AO090012000796	XP_001400059.1	XP_002559874.1	XP_002143592.1	XP_002479915.1	FGSG_10908T0	121801	NCU03396T0	MGG_07008T0	YOR310C
OG_2739	PDE_05125	ANID_03157T0	AO090012000782	XP_001400067.1	XP_002559903.1	XP_002143778.1	XP_002480131.1	FGSG_04242T0	81546	NCU09642T0	MGG_09838T0	YPR003C
OG_2740	PDE_05127	ANID_03155T0	AO090012000784	XP_001400071.1	XP_002559904.1	XP_002143780.1	XP_002480134.1	FGSG_04178T0	74057	NCU11705T0	MGG_09828T0	YOR087W
OG_2741	PDE_05131	ANID_02513T0	AO090020000622	XP_001393725.1	XP_002559910.1	XP_002143790.1	XP_002480144.1	FGSG_10037T0	58205	NCU04595T0	MGG_01344T0	YGR262C
OG_2743	PDE_05134	ANID_04908T0	AO090003000629	XP_001399789.1	XP_002561919.1	XP_002144008.1	XP_002480384.1	FGSG_05387T0	82434	NCU00021T0	MGG_06261T0	YMR012W
OG_2744	PDE_05154	ANID_02862T0	AO090003000749	XP_001399902.1	XP_002561902.1	XP_002144028.1	XP_002480407.1	FGSG_06627T0	107239	NCU00243T0	MGG_05427T0	YER016W
OG_2745	PDE_05179	ANID_05203T0	AO090005001565	XP_001391981.1	XP_002562412.1	XP_002150611.1	XP_002483540.1	FGSG_01394T0	62721	NCU02951T0	MGG_11377T0	YMR158W
OG_2746	PDE_05183	ANID_05206T0	AO090005001561	XP_001396787.1	XP_002562416.1	XP_002150600.1	XP_002483554.1	FGSG_01392T0	23184	NCU02954T0	MGG_01566T0	YIL094C
OG_2747	PDE_05189	ANID_05211T0	AO090005001555	XP_001391972.1	XP_002562430.1	XP_002150595.1	XP_002483575.1	FGSG_11742T0	78274	NCU02083T0	MGG_14757T0	YFR019W
OG_2748	PDE_05195	ANID_05215T0	AO090005001550	XP_001391964.1	XP_002562437.1	XP_002150567.1	XP_002483619.1	FGSG_00848T0	122689	NCU07492T0	MGG_00151T0	YPL183C
OG_2749	PDE_05196	ANID_05216T0	AO090005001549	XP_001390185.1	XP_002562438.1	XP_002150592.1	XP_002483617.1	FGSG_11856T0	79304	NCU07498T0	MGG_00155T0	YGR258C
OG_2750	PDE_05218	ANID_03785T0	AO090005001532	XP_001391947.1	XP_002562459.1	XP_002150575.1	XP_002483582.1	FGSG_00667T0	64684	NCU08357T0	MGG_03737T0	YML102W
OG_2751	PDE_05221	ANID_03787T0	AO090005001528	XP_001391944.1	XP_002562463.1	XP_002150570.1	XP_002483578.1	FGSG_00271T0	79485	NCU00651T0	MGG_03598T0	YPL096W
OG_2752	PDE_05225	ANID_03789T0	AO090005001525	XP_001391938.1	XP_002562466.1	XP_002149034.1	XP_002485142.1	FGSG_00949T0	48482	NCU11386T0	MGG_04091T0	YJR008W
OG_2753	PDE_05228	ANID_03793T0	AO090005001522	XP_001391935.1	XP_002562470.1	XP_002149037.1	XP_002485139.1	FGSG_00852T0	79535	NCU07489T0	MGG_00149T0	YML016C
OG_2754	PDE_05236	ANID_04534T0	AO090026000636	XP_001391799.1	XP_002558592.1	XP_002151650.1	XP_002480584.1	FGSG_06972T0	53395	NCU00092T0	MGG_10136T0	YGR271C-A
OG_2755	PDE_05237	ANID_10564T0	AO090026000637	XP_001391800.1	XP_002558591.1	XP_002151651.1	XP_002480585.1	FGSG_06971T0	21221	NCU00091T0	MGG_14752T0	YBL104C
OG_2756	PDE_05238	ANID_10567T0	AO090026000638	XP_001391801.1	XP_002558594.1	XP_002144152.1	XP_002480559.1	FGSG_06974T0	119695	NCU06254T0	MGG_12911T0	YOL102C
OG_2757	PDE_05243	ANID_04530T0	AO090026000644	XP_001391805.1	XP_002558599.1	XP_002150364.1	XP_002483847.1	FGSG_02702T0	76291	NCU09161T0	MGG_14349T0	YNL001W
OG_2758	PDE_05248	ANID_04525T0	AO090026000651	XP_001391813.1	XP_002562244.1	XP_002150377.1	XP_002483829.1	FGSG_12181T0	58493	NCU05689T0	MGG_01135T0	YGL187C
OG_2759	PDE_05252	ANID_04523T0	AO090026000655	XP_001391816.1	XP_002562246.1	XP_002150382.1	XP_002483826.1	FGSG_02536T0	78109	NCU07832T0	MGG_05244T0	YHR165C
OG_2760	PDE_05262	ANID_10563T0	AO090120000280	XP_001391826.1	XP_002562255.1	XP_002150395.1	XP_002483813.1	FGSG_04152T0	105504	NCU08997T0	MGG_05299T0	YDR481C
OG_2761	PDE_05263	ANID_04515T0	AO090120000279	XP_001391828.1	XP_002562262.1	XP_002150399.1	XP_002483810.1	FGSG_02720T0	76266	NCU05686T0	MGG_01134T0	YEL040W
OG_2762	PDE_05266	ANID_04513T0	AO090120000272	XP_001391832.1	XP_002562267.1	XP_002150405.1	XP_002483805.1	FGSG_04890T0	119830	NCU06144T0	MGG_06839T0	YGL216W
OG_2764	PDE_05290	ANID_04496T0	AO090120000251	XP_001391857.1	XP_002562224.1	XP_002150423.1	XP_002483786.1	FGSG_10016T0	123426	NCU06648T0	MGG_07310T0	YER114C
OG_2765	PDE_05291	ANID_04495T0	AO090120000250	XP_001391858.1	XP_002562223.1	XP_002150424.1	XP_002483785.1	FGSG_04883T0	119800	NCU02940T0	MGG_14901T0	YIL039W
OG_2766	PDE_05293	ANID_04493T0	AO090012000132	XP_001391860.1	XP_002562221.1	XP_002151873.1	XP_002480855.1	FGSG_00780T0	48386	NCU00824T0	MGG_05857T0	YNL330C
OG_2767	PDE_05294	ANID_04492T0	AO090120000247	XP_001391861.1	XP_002562220.1	XP_002151874.1	XP_002480856.1	FGSG_00781T0	121981	NCU00823T0	MGG_05858T0	YFR004W
OG_2768	PDE_05296	ANID_04490T0	AO090120000245	XP_001391863.1	XP_002562218.1	XP_002151875.1	XP_002480857.1	FGSG_09359T0	28199	NCU02943T0	MGG_04219T0	YPL063W
OG_2769	PDE_05300	ANID_04486T0	AO090120000240	XP_001391868.1	XP_002562307.1	XP_002151883.1	XP_002480864.1	FGSG_00719T0	108872	NCU02094T0	MGG_00672T0	YLR451W
OG_2770	PDE_05304	ANID_04483T0	AO090120000235	XP_001391872.1	XP_002562302.1	XP_002151890.1	XP_002480873.1	FGSG_00786T0	22381	NCU09212T0	MGG_08547T0	YLR248W
OG_2771	PDE_05314	ANID_03824T0	AO090120000226	XP_001391889.1	XP_002562361.1	XP_002151900.1	XP_002480879.1	FGSG_01104T0	121143	NCU05095T0	MGG_04425T0	YFL022C
OG_2772	PDE_05319	ANID_09463T0	AO090120000221	XP_001391896.1	XP_002562355.1	XP_002151906.1	XP_002480886.1	FGSG_01497T0	62426	NCU03116T0	MGG_03700T0	YPL242C
OG_2774	PDE_05329	ANID_03812T0	AO090120000212	XP_001391907.1	XP_002562344.1	XP_002151910.1	XP_002480892.1	FGSG_09363T0	53286	NCU00812T0	MGG_06785T0	YGR195W
OG_2775	PDE_05331	ANID_03810T0	AO090005001504	XP_001391912.1	XP_002562342.1	XP_002151917.1	XP_002480900.1	FGSG_00930T0	108827	NCU03114T0	MGG_03704T0	YNL222W
OG_2776	PDE_05332	ANID_03809T0	AO090005001506	XP_001391911.1	XP_002562341.1	XP_002151918.1	XP_002480901.1	FGSG_09196T0	53815	NCU00713T0	MGG_08976T0	YGL037C
OG_2777	PDE_05341	ANID_03803T0	AO090005001510	XP_001391918.1	XP_002562336.1	XP_002149047.1	XP_002485120.1	FGSG_00693T0	64308	NCU00923T0	MGG_11282T0	YMR060C
OG_2778	PDE_05349	ANID_08343T0	AO090005001515	XP_001389091.1	XP_002562332.1	XP_002149053.1	XP_002485126.1	FGSG_01408T0	33895	NCU02455T0	MGG_07234T0	YDR519W
OG_2779	PDE_05350	ANID_03798T0	AO090005001516	XP_001389090.1	XP_002562331.1	XP_002149052.1	XP_002485125.1	FGSG_09378T0	122657	NCU06051T0	MGG_09237T0	YMR073C
OG_2780	PDE_05361	ANID_03794T0	AO090005001519	XP_001391934.1	XP_002562317.1	XP_002149038.1	XP_002485138.1	FGSG_00270T0	122659	NCU00650T0	MGG_03597T0	YDR324C
OG_2781	PDE_05362	ANID_04539T0	AO090026000627	XP_001391791.1	XP_002562315.1	XP_002151635.1	XP_002480569.1	FGSG_12726T0	23455	NCU00024T0	MGG_06263T0	YBL049W
OG_2782	PDE_05370	ANID_04543T0	AO090026000621	XP_001391784.1	XP_002562310.1	XP_002151634.1	XP_002480568.1	FGSG_05429T0	53080	NCU00487T0	MGG_05670T0	YIL064W
OG_2784	PDE_05382	ANID_04555T0	AO090026000611	XP_001391772.1	XP_002562369.1	XP_002144156.1	XP_002480564.1	FGSG_06716T0	57488	NCU00081T0	MGG_11342T0	YLR234W
OG_2785	PDE_05386	ANID_11913T0	AO090026000605	XP_001391677.1	XP_002561859.1	XP_002151660.1	XP_002480598.1	FGSG_12950T0	61465	NCU00242T0	MGG_05428T0	YGL212W
OG_2786	PDE_05398	ANID_04639T0	AO090026000590	XP_001391691.1	XP_002558445.1	XP_002151673.1	XP_002480610.1	FGSG_08704T0	63937	NCU00621T0	MGG_02874T0	YHR186C
OG_2787	PDE_05402	ANID_04633T0	AO090011000534	XP_001391711.1	XP_002558435.1	XP_002151685.1	XP_002480626.1	FGSG_09220T0	65625	NCU00527T0	MGG_02877T0	YPL098C
OG_2788	PDE_05410	ANID_04623T0	AO090011000515	XP_001391720.1	XP_002558430.1	XP_002151690.1	XP_002480631.1	FGSG_07940T0	62305	NCU02349T0	MGG_03510T0	YOR336W
OG_2789	PDE_05413	ANID_04616T0	AO090011000513	XP_001391729.1	XP_002558427.1	XP_002151693.1	XP_002480633.1	FGSG_08644T0	22013	NCU00692T0	MGG_02842T0	YHR064C
OG_2790	PDE_05416	ANID_04613T0	AO090011000509	XP_001391732.1	XP_002558424.1	XP_002151697.1	XP_002480636.1	FGSG_13585T0	122900	NCU00599T0	MGG_15003T0	YKL155C
OG_2791	PDE_05417	ANID_04612T0	AO090011000508	XP_001391733.1	XP_002558423.1	XP_002151698.1	XP_002480637.1	FGSG_09434T0	81343	NCU08068T0	MGG_09127T0	YDR201W
OG_2792	PDE_05424	ANID_05200T0	AO090005001567	XP_001391985.1	XP_002562403.1	XP_002150613.1	XP_002483537.1	FGSG_01395T0	122074	NCU06924T0	MGG_00805T0	YBL098W
OG_2793	PDE_05425	ANID_05196T0	AO090005001571	XP_001391989.1	XP_002562402.1	XP_002150621.1	XP_002483528.1	FGSG_01399T0	122070	NCU06921T0	MGG_08133T0	YDR364C
OG_2794	PDE_05427	ANID_05194T0	AO090005001573	XP_001391991.1	XP_002562400.1	XP_002150627.1	XP_002483525.1	FGSG_01388T0	78373	NCU02544T0	MGG_01563T0	YCR011C
OG_2795	PDE_05429	ANID_05192T0	AO090005001575	XP_001391993.1	XP_002562398.1	XP_002150629.1	XP_002483523.1	FGSG_07539T0	62651	NCU06032T0	MGG_08257T0	YBR041W
OG_2796	PDE_05431	ANID_10642T0	AO090005001579	XP_001391998.1	XP_002562394.1	XP_002150639.1	XP_002483509.1	FGSG_07431T0	42301	NCU04649T0	MGG_07474T0	YOL008W
OG_2797	PDE_05432	ANID_05148T0	AO090005001580	XP_001391999.1	XP_002562393.1	XP_002150638.1	XP_002483510.1	FGSG_07069T0	59023	NCU07386T0	MGG_00491T0	YJR101W
OG_2798	PDE_05434	ANID_10639T0	AO090005001582	XP_001392001.1	XP_002562391.1	XP_002150637.1	XP_002483512.1	FGSG_07540T0	62563	NCU06033T0	MGG_08259T0	YDR434W
OG_2799	PDE_05436	ANID_05151T0	AO090005001584	XP_001392002.1	XP_002562390.1	XP_002150634.1	XP_002483514.1	FGSG_01064T0	56426	NCU03238T0	MGG_04679T0	YLR023C
OG_2800	PDE_05437	ANID_02190T0	AO090012000934	XP_001400952.1	XP_002562389.1	XP_002150642.1	XP_002483499.1	FGSG_07428T0	81906	NCU04647T0	MGG_13398T0	YOR239W
OG_2801	PDE_05444	ANID_05177T0	AO090012000940	XP_001392009.1	XP_002562377.1	XP_002150428.1	XP_002483779.1	FGSG_07494T0	78415	NCU06021T0	MGG_08053T0	YPR169W
OG_2803	PDE_05456	ANID_01845T0	AO090003001273	XP_001402106.1	XP_002562284.1	XP_002150438.1	XP_002483767.1	FGSG_01033T0	57167	NCU07403T0	MGG_00496T0	YDL212W
OG_2804	PDE_05478	ANID_01635T0	AO090023000631	XP_001401757.1	XP_002562183.1	XP_002150465.1	XP_002483727.1	FGSG_01244T0	22598	NCU10810T0	MGG_04558T0	YML046W
OG_2805	PDE_05479	ANID_01634T0	AO090023000644	XP_001401758.1	XP_002562184.1	XP_002150463.1	XP_002483729.1	FGSG_06849T0	76481	NCU02803T0	MGG_01583T0	YDR243C
OG_2806	PDE_05482	ANID_01632T0	AO090023000647	XP_001401761.1	XP_002562187.1	XP_002150454.1	XP_002483739.1	FGSG_05547T0	123313	NCU00188T0	MGG_06393T0	YGL180W
OG_2807	PDE_05493	ANID_10224T0	AO090023000653	XP_001401772.1	XP_002562193.1	XP_002150461.1	XP_002483731.1	FGSG_12996T0	58869	NCU02805T0	MGG_01587T0	YJR097W
OG_2808	PDE_05497	ANID_01629T0	AO090023000630	XP_001401777.1	XP_002562196.1	XP_002150451.1	XP_002483742.1	FGSG_09982T0	5400	NCU01150T0	MGG_07243T0	YGL181W
OG_2809	PDE_05498	ANID_01811T0	AO090023000629	XP_001401778.1	XP_002562197.1	XP_002150450.1	XP_002483756.1	FGSG_05545T0	80714	NCU00193T0	MGG_06391T0	YGL142C
OG_2810	PDE_05508	ANID_01667T0	AO090023000640	XP_001401746.1	XP_002561104.1	XP_002150470.1	XP_002483722.1	FGSG_01387T0	62720	NCU02545T0	MGG_01562T0	YOR158W
OG_2811	PDE_05509	ANID_01666T0	AO090023000641	XP_001401745.1	XP_002561103.1	XP_002150471.1	XP_002483721.1	FGSG_01386T0	78377	NCU02546T0	MGG_01561T0	YNR053C
OG_2812	PDE_05510	ANID_01665T0	AO090023000642	XP_001401744.1	XP_002561101.1	XP_002150472.1	XP_002483720.1	FGSG_07520T0	62181	NCU08177T0	MGG_00700T0	YJL057C
OG_2813	PDE_05512	ANID_01668T0	AO090023000639	XP_001401747.1	XP_002561097.1	XP_002150474.1	XP_002483719.1	FGSG_09166T0	67957	NCU02587T0	MGG_03605T0	YDR460W
OG_2814	PDE_05518	ANID_01662T0	AO090023000665	XP_001401737.1	XP_002562149.1	XP_002150478.1	XP_002483711.1	FGSG_07515T0	107934	NCU09442T0	MGG_04898T0	YPL225W
OG_2815	PDE_05541	ANID_01694T0	AO090023000706	XP_001401701.1	XP_002561092.1	XP_002150522.1	XP_002483666.1	FGSG_07479T0	122103	NCU06029T0	MGG_08064T0	YGR277C
OG_2816	PDE_05554	ANID_01683T0	AO090023000690	XP_001401717.1	XP_002562123.1	XP_002150503.1	XP_002483688.1	FGSG_09399T0	64600	NCU11248T0	MGG_03687T0	YMR149W
OG_2817	PDE_05565	ANID_01698T0	AO090023000710	XP_001401698.1	XP_002561083.1	XP_002150526.1	XP_002483662.1	FGSG_07524T0	4136	NCU06929T0	MGG_12268T0	YML010W
OG_2818	PDE_05568	ANID_01700T0	AO090023000714	XP_001401695.1	XP_002561080.1	XP_002150529.1	XP_002483660.1	FGSG_07499T0	78423	NCU09450T0	MGG_05991T0	YIL075C
OG_2819	PDE_05579	ANID_01720T0	AO090023000723	XP_001401681.1	XP_002559238.1	XP_002150647.1	XP_002483494.1	FGSG_01495T0	78322	NCU08365T0	MGG_08602T0	YBR193C
OG_2820	PDE_05581	ANID_01722T0	AO090023000725	XP_001401679.1	XP_002559236.1	XP_002150645.1	XP_002483497.1	FGSG_07547T0	28159	NCU06141T0	MGG_05944T0	YPL172C
OG_2821	PDE_05582	ANID_01710T0	AO090023000726	XP_001401678.1	XP_002559234.1	XP_002151868.1	XP_002480848.1	FGSG_04934T0	67859	NCU02585T0	MGG_13512T0	YPL104W
OG_2822	PDE_05591	ANID_01708T0	AO090023000729	XP_001401672.1	XP_002559225.1	XP_002151866.1	XP_002480846.1	FGSG_07549T0	62301	NCU08135T0	MGG_00704T0	YDR097C
OG_2823	PDE_05593	ANID_01709T0	AO090023000727	XP_001401673.1	XP_002559224.1	XP_002151867.1	XP_002480847.1	FGSG_00744T0	71759	NCU03030T0	MGG_00665T0	YPL097W
OG_2824	PDE_05596	ANID_03826T0	AO090023000750	XP_001401633.1	XP_002559218.1	XP_002148511.1	XP_002482848.1	FGSG_00694T0	63946	NCU00924T0	MGG_01168T0	YLR459W
OG_2825	PDE_05597	ANID_03827T0	AO090023000752	XP_001401632.1	XP_002559217.1	XP_002148512.1	XP_002482849.1	FGSG_00695T0	22689	NCU00925T0	MGG_01183T0	YGR103W
OG_2826	PDE_05608	ANID_03832T0	AO090023000758	XP_001401623.1	XP_002559201.1	XP_002149026.1	XP_002485148.1	FGSG_01391T0	62470	NCU02955T0	MGG_14797T0	YLR069C
OG_2827	PDE_05611	ANID_03843T0	AO090023000766	XP_001401614.1	XP_002559198.1	XP_002149018.1	XP_002485156.1	FGSG_00686T0	79359	NCU00894T0	MGG_11278T0	YKR016W
OG_2828	PDE_05613	ANID_03841T0	AO090023000764	XP_001401616.1	XP_002559196.1	XP_002149020.1	XP_002485154.1	FGSG_00688T0	122592	NCU00896T0	MGG_11279T0	YKL212W
OG_2829	PDE_05615	ANID_03839T0	AO090023000762	XP_001401618.1	XP_002559194.1	XP_002149022.1	XP_002485152.1	FGSG_09397T0	79459	NCU12076T0	MGG_07229T0	YLR195C
OG_2830	PDE_05616	ANID_03838T0	AO090023000761	XP_001401619.1	XP_002559191.1	XP_002149023.1	XP_002485151.1	FGSG_09393T0	108962	NCU11385T0	MGG_07277T0	YOR118W
OG_2831	PDE_05624	ANID_03846T0	AO090023000771	XP_001401610.1	XP_002559181.1	XP_002149012.1	XP_002485161.1	FGSG_05903T0	77119	NCU01271T0	MGG_02441T0	YKL184W
OG_2833	PDE_05628	ANID_03853T0	AO090023000781	XP_001401600.1	XP_002559175.1	XP_002149007.1	XP_002485165.1	FGSG_05902T0	77122	NCU01272T0	MGG_02440T0	YDR430C
OG_2834	PDE_05639	ANID_03865T0	AO090023000789	XP_001401591.1	XP_002559162.1	XP_002148999.1	XP_002485180.1	FGSG_05909T0	124319	NCU03759T0	MGG_06949T0	YGR171C
OG_2835	PDE_05641	ANID_03867T0	AO090023000791	XP_001401589.1	XP_002559160.1	XP_002148997.1	XP_002485182.1	FGSG_05911T0	22093	NCU03632T0	MGG_06947T0	YKL019W
OG_2836	PDE_05644	ANID_03869T0	AO090023000793	XP_001401587.1	XP_002559145.1	XP_002148993.1	XP_002485185.1	FGSG_05912T0	121374	NCU03633T0	MGG_06946T0	YMR208W
OG_2837	PDE_05645	ANID_04478T0	AO090023000794	XP_001401584.1	XP_002559146.1	XP_002148992.1	XP_002485186.1	FGSG_05147T0	106297	NCU03784T0	MGG_09472T0	YBR235W
OG_2838	PDE_05646	ANID_04477T0	AO090023000795	XP_001401583.1	XP_002559147.1	XP_002148991.1	XP_002485187.1	FGSG_12692T0	47175	NCU03783T0	MGG_02464T0	YKL146W
OG_2839	PDE_05648	ANID_10561T0	AO090023000797	XP_001401581.1	XP_002559149.1	XP_002148989.1	XP_002485189.1	FGSG_01082T0	121468	NCU02508T0	MGG_07754T0	YER029C
OG_2840	PDE_05652	ANID_04463T0	AO090023000802	XP_001401575.1	XP_002559153.1	XP_002148984.1	XP_002485194.1	FGSG_05619T0	123228	NCU02510T0	MGG_07768T0	YGL206C
OG_2841	PDE_05667	ANID_07103T0	AO090011000342	XP_001400735.1	XP_002559134.1	XP_002148405.1	XP_002482676.1	FGSG_02540T0	62057	NCU07837T0	MGG_05239T0	YJR035W
OG_2842	PDE_05668	ANID_07104T0	AO090011000341	XP_001400734.1	XP_002559135.1	XP_002148404.1	XP_002482675.1	FGSG_05418T0	44330	NCU07872T0	MGG_06399T0	YJL141C
OG_2843	PDE_05669	ANID_07105T0	AO090011000340	XP_001400732.1	XP_002559136.1	XP_002148403.1	XP_002482674.1	FGSG_02544T0	121901	NCU07831T0	MGG_05243T0	YMR309C
OG_2844	PDE_05675	ANID_07111T0	AO090011000326	XP_001400728.1	XP_002559028.1	XP_002148399.1	XP_002482670.1	FGSG_09643T0	2392	NCU08828T0	MGG_06148T0	YKR009C
OG_2845	PDE_05676	ANID_07108T0	AO090011000325	XP_001400729.1	XP_002559027.1	XP_002148400.1	XP_002482671.1	FGSG_09644T0	56117	NCU08827T0	MGG_06149T0	YGR205W
OG_2846	PDE_05677	ANID_07106T0	AO090011000339	XP_001400731.1	XP_002559025.1	XP_002148402.1	XP_002482673.1	FGSG_04120T0	58638	NCU07843T0	MGG_05291T0	YPL002C
OG_2847	PDE_05688	ANID_07049T0	AO090011000320	XP_001400719.1	XP_002559040.1	XP_002148028.1	XP_002482273.1	FGSG_01935T0	55321	NCU07999T0	MGG_01837T0	YKL165C
OG_2848	PDE_05689	ANID_07048T0	AO090011000319	XP_001400718.1	XP_002559041.1	XP_002148027.1	XP_002482274.1	FGSG_01934T0	52839	NCU07984T0	MGG_01838T0	YCR086W
OG_2849	PDE_05690	ANID_07047T0	AO090011000318	XP_001400717.1	XP_002559042.1	XP_002148026.1	XP_002482275.1	FGSG_01933T0	82568	NCU07988T0	MGG_07075T0	YGR028W
OG_2850	PDE_05694	ANID_03598T0	AO090103000136	XP_001400714.1	XP_002559045.1	XP_002148045.1	XP_002482239.1	FGSG_09690T0	104211	NCU04371T0	MGG_06035T0	YNL135C
OG_2851	PDE_05695	ANID_07044T0	AO090206000105	XP_001400713.1	XP_002559046.1	XP_002148044.1	XP_002482241.1	FGSG_05635T0	65685	NCU06974T0	MGG_06040T0	YFR025C
OG_2852	PDE_05703	ANID_07037T0	AO090206000081	XP_001400704.1	XP_002559058.1	XP_002148052.1	XP_002482285.1	FGSG_05263T0	56169	NCU06595T0	MGG_01704T0	YLR417W
OG_2853	PDE_05704	ANID_07031T0	AO090206000082	XP_001400703.1	XP_002559059.1	XP_002148053.1	XP_002482286.1	FGSG_05262T0	57071	NCU06594T0	MGG_01703T0	YPR045C
OG_2854	PDE_05706	ANID_07030T0	AO090206000084	XP_001400700.1	XP_002559060.1	XP_002148054.1	XP_002482287.1	FGSG_05261T0	75195	NCU06593T0	MGG_01702T0	YBR200W
OG_2855	PDE_05716	ANID_12069T0	AO090206000066	XP_001400686.1	XP_002559080.1	XP_002145826.1	XP_002478088.1	FGSG_01063T0	4622	NCU10053T0	MGG_04458T0	YOR074C
OG_2856	PDE_05727	ANID_07035T0	AO090206000073	XP_001400691.1	XP_002559072.1	XP_002148064.1	XP_002482297.1	FGSG_05245T0	56920	NCU04479T0	MGG_10171T0	YDR415C
OG_2857	PDE_05730	ANID_06993T0	AO090206000037	XP_001400657.1	XP_002559023.1	XP_002148098.1	XP_002482343.1	FGSG_08275T0	61219	NCU05542T0	MGG_10052T0	YJR133W
OG_2858	PDE_05734	ANID_07007T0	AO090206000054	XP_001400673.1	XP_002559117.1	XP_002148086.1	XP_002482327.1	FGSG_06814T0	53659	NCU09552T0	MGG_03991T0	YNL273W
OG_2860	PDE_05751	ANID_07016T0	AO090206000061	XP_001400683.1	XP_002559093.1	XP_002148077.1	XP_002482314.1	FGSG_00824T0	55318	NCU03440T0	MGG_09493T0	YBL037W
OG_2861	PDE_05755	ANID_07019T0	AO090206000064	XP_001400685.1	XP_002559095.1	XP_002148075.1	XP_002482308.1	FGSG_05636T0	65533	NCU07018T0	MGG_06043T0	YPL116W
OG_2863	PDE_05762	ANID_07000T0	AO090206000040	XP_001400660.1	XP_002559098.1	XP_002148100.1	XP_002482345.1	FGSG_10885T0	80881	NCU08471T0	MGG_06977T0	YGR244C
OG_2865	PDE_05769	ANID_07009T0	AO090206000051	XP_001400670.1	XP_002559114.1	XP_002148088.1	XP_002482329.1	FGSG_13439T0	77541	NCU05587T0	MGG_05587T0	YLR085C
OG_2866	PDE_05771	ANID_07006T0	AO090206000050	XP_001400669.1	XP_002559110.1	XP_002148089.1	XP_002482330.1	FGSG_08127T0	30478	NCU05605T0	MGG_05601T0	YLR287C
OG_2867	PDE_05780	ANID_06996T0	AO090206000031	XP_001400654.1	XP_002559018.1	XP_002148116.1	XP_002482358.1	FGSG_08385T0	47926	NCU05600T0	MGG_13137T0	YPL109C
OG_2868	PDE_05784	ANID_10874T0	AO090206000028	XP_001400652.1	XP_002559015.1	XP_002148118.1	XP_002482361.1	FGSG_08314T0	77732	NCU05592T0	MGG_09977T0	YER100W
OG_2869	PDE_05785	ANID_10873T0	AO090206000027	XP_001400651.1	XP_002559014.1	XP_002148120.1	XP_002482362.1	FGSG_08313T0	61208	NCU05593T0	MGG_09978T0	YNL026W
OG_2870	PDE_05786	ANID_10878T0	AO090206000026	XP_001400650.1	XP_002559013.1	XP_002148121.1	XP_002482363.1	FGSG_08174T0	106533	NCU05514T0	MGG_00407T0	YGR172C
OG_2871	PDE_05790	ANID_06988T0	AO090206000022	XP_001400647.1	XP_002559010.1	XP_002148124.1	XP_002482365.1	FGSG_01605T0	78817	NCU05363T0	MGG_01380T0	YGL048C
OG_2872	PDE_05795	ANID_06982T0	AO090206000016	XP_001400642.1	XP_002559005.1	XP_002148131.1	XP_002482369.1	FGSG_11979T0	25159	NCU05364T0	MGG_01376T0	YER075C
OG_2873	PDE_05797	ANID_06980T0	AO090206000014	XP_001400639.1	XP_002559002.1	XP_002148128.1	XP_002482367.1	FGSG_01429T0	78753	NCU01702T0	MGG_08590T0	YFR002W
OG_2874	PDE_05802	ANID_12059T0	AO090206000009	XP_001400634.1	XP_002558997.1	XP_002148137.1	XP_002482376.1	FGSG_11590T0	124320	NCU01888T0	MGG_02905T0	YJL035C
OG_2875	PDE_05803	ANID_06975T0	AO090206000006	XP_001400633.1	XP_002558996.1	XP_002148138.1	XP_002482377.1	FGSG_13318T0	66128	NCU11188T0	MGG_02656T0	YBR136W
OG_2876	PDE_05806	ANID_06974T0	AO090206000003	XP_001400630.1	XP_002558993.1	XP_002148141.1	XP_002482380.1	FGSG_06209T0	121223	NCU06404T0	MGG_06135T0	YFL005W
OG_2877	PDE_05837	ANID_09062T0	AO090038000625	XP_001395100.1	XP_002568191.1	XP_002153201.1	XP_002488249.1	FGSG_08841T0	121248	NCU00676T0	MGG_02782T0	YJL180C
OG_2878	PDE_05845	ANID_09077T0	AO090038000616	XP_001395110.1	XP_002568201.1	XP_002153198.1	XP_002488252.1	FGSG_05751T0	75316	NCU09993T0	MGG_02183T0	YDR334W
OG_2879	PDE_05847	ANID_09079T0	AO090038000614	XP_001395112.1	XP_002568203.1	XP_002153200.1	XP_002488250.1	FGSG_07119T0	76540	NCU02833T0	MGG_11181T0	YOR296W
OG_2880	PDE_05849	ANID_09083T0	AO090038000610	XP_001395120.1	XP_002568206.1	XP_002153189.1	XP_002488263.1	FGSG_00722T0	79373	NCU02090T0	MGG_00657T0	YML022W
OG_2881	PDE_05852	ANID_11927T0	AO090038000608	XP_001395122.1	XP_002568210.1	XP_002153184.1	XP_002488270.1	FGSG_00721T0	64285	NCU02091T0	MGG_00667T0	YHR204W
OG_2882	PDE_05855	ANID_09086T0	AO090038000605	XP_001395126.1	XP_002568214.1	XP_002153169.1	XP_002488287.1	FGSG_02649T0	64332	NCU05796T0	MGG_04694T0	YKR068C
OG_2883	PDE_05863	ANID_09091T0	AO090038000598	XP_001395132.1	XP_002568222.1	XP_002153174.1	XP_002488280.1	FGSG_02652T0	4494	NCU05771T0	MGG_13774T0	YOR352W
OG_2884	PDE_05864	ANID_11929T0	AO090038000597	XP_001395133.1	XP_002568223.1	XP_002153176.1	XP_002488279.1	FGSG_10262T0	58063	NCU04571T0	MGG_00764T0	YCL031C
OG_2885	PDE_05879	ANID_09102T0	AO090038000585	XP_001395147.1	XP_002568238.1	XP_002153161.1	XP_002488294.1	FGSG_04470T0	81742	NCU07166T0	MGG_10674T0	YOR340C
OG_2886	PDE_05906	ANID_09113T0	AO090038000577	XP_001400971.1	XP_002568255.1	XP_002153147.1	XP_002488308.1	FGSG_09925T0	108530	NCU10476T0	MGG_11498T0	YOR080W
OG_2887	PDE_05910	ANID_09106T0	AO090038000580	XP_001395151.1	XP_002568242.1	XP_002153153.1	XP_002488302.1	FGSG_10020T0	67507	NCU03862T0	MGG_00773T0	YDR058C
OG_2888	PDE_05917	ANID_09126T0	AO090038000564	XP_001395166.1	XP_002568302.1	XP_002146471.1	XP_002478768.1	FGSG_01354T0	58119	NCU02796T0	MGG_01632T0	YHR090C
OG_2889	PDE_05920	ANID_09125T0	AO090038000563	XP_001395167.1	XP_002568303.1	XP_002146472.1	XP_002478769.1	FGSG_00778T0	4040	NCU00727T0	MGG_10446T0	YNR003C
OG_2890	PDE_05976	ANID_11837T0	AO090010000312	XP_001395207.1	XP_002568372.1	XP_002146467.1	XP_002478764.1	FGSG_00288T0	34197	NCU02108T0	MGG_04645T0	YAL044W-A
OG_2891	PDE_05981	ANID_03411T0	AO090010000225	XP_001395221.1	XP_002568377.1	XP_002143229.1	XP_002479526.1	FGSG_00286T0	62345	NCU02076T0	MGG_04647T0	YOL139C
OG_2892	PDE_05983	ANID_03413T0	AO090010000223	XP_001395223.1	XP_002568379.1	XP_002143231.1	XP_002479529.1	FGSG_01509T0	122036	NCU06047T0	MGG_09222T0	YGL123W
OG_2893	PDE_05987	ANID_10393T0	AO090010000218	XP_001395235.1	XP_002568388.1	XP_002143236.1	XP_002479535.1	FGSG_00690T0	63935	NCU00920T0	MGG_01165T0	YPL040C
OG_2894	PDE_05992	ANID_10395T0	AO090010000212	XP_001395239.1	XP_002568394.1	XP_002143242.1	XP_002479540.1	FGSG_01508T0	78306	NCU06017T0	MGG_04087T0	YOR251C
OG_2895	PDE_06000	ANID_03370T0	AO090010000207	XP_001395274.1	XP_002568401.1	XP_002143267.1	XP_002479560.1	FGSG_09385T0	64543	NCU06057T0	MGG_09243T0	YJR013W
OG_2896	PDE_06010	ANID_05566T0	AO090026000141	XP_001400581.1	XP_002558414.1	XP_002149471.1	XP_002486320.1	FGSG_10358T0	4152	NCU02325T0	MGG_00919T0	YMR217W
OG_2897	PDE_06012	ANID_03375T0	AO090010000203	XP_001395276.1	XP_002568409.1	XP_002143260.1	XP_002479551.1	FGSG_09380T0	49696	NCU06052T0	MGG_09235T0	YIR004W
OG_2898	PDE_06013	ANID_10396T0	AO090010000204	XP_001395275.1	XP_002568410.1	XP_002143261.1	XP_002479552.1	FGSG_09381T0	122653	NCU06054T0	MGG_09239T0	YHR190W
OG_2901	PDE_06104	ANID_04360T0	AO090023000938	XP_001401449.1	XP_002565646.1	XP_002144453.1	XP_002341084.1	FGSG_05172T0	53684	NCU03537T0	MGG_06998T0	YDR254W
OG_2902	PDE_06111	ANID_04365T0	AO090023000933	XP_001401452.1	XP_002565661.1	XP_002144457.1	XP_002341073.1	FGSG_01614T0	63047	NCU05385T0	MGG_03284T0	YPL164C
OG_2903	PDE_06132	ANID_04386T0	AO090023000910	XP_001401481.1	XP_002565688.1	XP_002144475.1	XP_002341061.1	FGSG_09938T0	79034	NCU04259T0	MGG_00957T0	YLR253W
OG_2904	PDE_06137	ANID_04389T0	AO090023000907	XP_001401486.1	XP_002565697.1	XP_002144480.1	XP_002341055.1	FGSG_10090T0	68072	NCU08938T0	MGG_06190T0	YER142C
OG_2905	PDE_06147	ANID_04399T0	AO090023000897	XP_001401500.1	XP_002565702.1	XP_002144418.1	XP_002341124.1	FGSG_09935T0	108519	NCU04302T0	MGG_00970T0	YDL064W
OG_2906	PDE_06188	ANID_10942T0	AO090001000719	XP_001400591.1	XP_002564824.1	XP_002144565.1	XP_002340971.1	FGSG_09956T0	54674	NCU03944T0	MGG_07273T0	YMR092C
OG_2907	PDE_06190	ANID_10953T0	AO090001000721	XP_001400593.1	XP_002564822.1	XP_002144563.1	XP_002340973.1	FGSG_09909T0	75879	NCU04320T0	MGG_01814T0	YPL254W
OG_2908	PDE_06192	ANID_07447T0	AO090001000722	XP_001400594.1	XP_002564821.1	XP_002144562.1	XP_002340974.1	FGSG_10242T0	23118	NCU04606T0	MGG_07213T0	YBR055C
OG_2909	PDE_06193	ANID_03313T0	AO090005000352	XP_001400595.1	XP_002564820.1	XP_002152152.1	XP_002481185.1	FGSG_05049T0	51420	NCU08968T0	MGG_00251T0	YPL266W
OG_2910	PDE_06194	ANID_07444T0	AO090001000723	XP_001400596.1	XP_002564819.1	XP_002144561.1	XP_002340975.1	FGSG_13731T0	123422	NCU04241T0	MGG_06874T0	YOR070C
OG_2911	PDE_06201	ANID_07441T0	AO090001000728	XP_001400604.1	XP_002564800.1	XP_002144553.1	XP_002340982.1	FGSG_00874T0	122701	NCU02555T0	MGG_11256T0	YJL081C
OG_2912	PDE_06214	ANID_07435T0	AO090001000732	XP_001400608.1	XP_002568159.1	XP_002144555.1	XP_002340980.1	FGSG_00911T0	64117	NCU07482T0	MGG_03632T0	YML021C
OG_2913	PDE_06217	ANID_07437T0	AO090001000734	XP_001400610.1	XP_002568161.1	XP_002144557.1	XP_002340978.1	FGSG_01225T0	78958	NCU07504T0	MGG_09904T0	YCL038C
OG_2914	PDE_06220	ANID_07439T0	AO090001000736	XP_001400612.1	XP_002568163.1	XP_002144550.1	XP_002340985.1	FGSG_09899T0	58184	NCU10155T0	MGG_07222T0	YPR175W
OG_2915	PDE_06224	ANID_07431T0	AO090001000739	XP_001400616.1	XP_002568167.1	XP_002144547.1	XP_002340988.1	FGSG_09892T0	2869	NCU06718T0	MGG_09536T0	YKL059C
OG_2916	PDE_06226	ANID_07430T0	AO090001000740	XP_001400618.1	XP_002568168.1	XP_002144546.1	XP_002340989.1	FGSG_09984T0	81188	NCU07156T0	MGG_00253T0	YBR248C
OG_2917	PDE_06229	ANID_10940T0	AO090001000745	XP_001400621.1	XP_002568171.1	XP_002144541.1	XP_002340993.1	FGSG_09867T0	56345	NCU12150T0	MGG_04502T0	YGL136C
OG_2918	PDE_06231	ANID_07426T0	AO090001000747	XP_001400622.1	XP_002568173.1	XP_002144540.1	XP_002340994.1	FGSG_09869T0	45732	NCU03995T0	MGG_04500T0	YOR085W
OG_2919	PDE_06232	ANID_07425T0	AO090001000748	XP_001400623.1	XP_002568174.1	XP_002144539.1	XP_002340995.1	FGSG_02636T0	70644	NCU05783T0	MGG_08271T0	YBL020W
OG_2920	PDE_06234	ANID_07423T0	AO090001000751	XP_001400627.1	XP_002568176.1	XP_002144535.1	XP_002340998.1	FGSG_10122T0	71468	NCU03606T0	MGG_00685T0	YAR007C
OG_2921	PDE_06259	ANID_11066T0	AO090673000008	XP_001396145.1	XP_002563397.1	XP_002146411.1	XP_002478701.1	FGSG_01105T0	104535	NCU02528T0	MGG_09279T0	YGR280C
OG_2922	PDE_06260	ANID_11072T0	AO090026000845	XP_001396146.1	XP_002563398.1	XP_002146410.1	XP_002478700.1	FGSG_01349T0	120566	NCU02665T0	MGG_00503T0	YOR245C
OG_2923	PDE_06261	ANID_08286T0	AO090026000844	XP_001396147.1	XP_002563399.1	XP_002146408.1	XP_002478698.1	FGSG_01004T0	104474	NCU02626T0	MGG_04366T0	YPL155C
OG_2924	PDE_06264	ANID_08284T0	AO090026000843	XP_001396150.1	XP_002563402.1	XP_002146406.1	XP_002478696.1	FGSG_07414T0	52156	NCU03653T0	MGG_04023T0	YHR059W
OG_2925	PDE_06267	ANID_04279T0	AO090026000841	XP_001396152.1	XP_002563404.1	XP_002146404.1	XP_002478694.1	FGSG_07121T0	121061	NCU02814T0	MGG_01596T0	YDL101C
OG_2926	PDE_06268	ANID_04278T0	AO090026000840	XP_001396153.1	XP_002563405.1	XP_002146403.1	XP_002478693.1	FGSG_01161T0	63347	NCU09367T0	MGG_13790T0	YLR305C
OG_2927	PDE_06270	ANID_04272T0	AO090026000833	XP_001396165.1	XP_002563413.1	XP_002146398.1	XP_002478688.1	FGSG_05904T0	121381	NCU03650T0	MGG_07014T0	YBR114W
OG_2928	PDE_06274	ANID_04274T0	AO090026000836	XP_001396162.1	XP_002563411.1	XP_002146400.1	XP_002478690.1	FGSG_07120T0	76543	NCU02830T0	MGG_01597T0	YDR524C
OG_2929	PDE_06283	ANID_01462T0	AO090023000332	XP_001398144.1	XP_002563417.1	XP_002150796.1	XP_002483324.1	FGSG_01372T0	45775	NCU02978T0	MGG_05626T0	YBL007C
OG_2930	PDE_06286	ANID_01466T0	AO090023000322	XP_001398139.1	XP_002563422.1	XP_002150793.1	XP_002483333.1	FGSG_01211T0	63747	NCU02684T0	MGG_04409T0	YLR455W
OG_2931	PDE_06287	ANID_01467T0	AO090023000321	XP_001398137.1	XP_002563423.1	XP_002150775.1	XP_002483377.1	FGSG_05611T0	66702	NCU00958T0	MGG_00166T0	YHR076W
OG_2932	PDE_06288	ANID_01468T0	AO090023000320	XP_001398136.1	XP_002563424.1	XP_002150792.1	XP_002483334.1	FGSG_00468T0	21166	NCU11251T0	MGG_01259T0	YPR178W
OG_2933	PDE_06289	ANID_01469T0	AO090023000319	XP_001398135.1	XP_002563425.1	XP_002150791.1	XP_002483335.1	FGSG_01028T0	56831	NCU07360T0	MGG_14699T0	YGL018C
OG_2934	PDE_06294	ANID_01474T0	AO090023000315	XP_001398120.1	XP_002563428.1	XP_002150771.1	XP_002483372.1	FGSG_01102T0	2716	NCU02675T0	MGG_04422T0	YOL010W
OG_2935	PDE_06295	ANID_11252T0	AO090023000314	XP_001398119.1	XP_002563429.1	XP_002150772.1	XP_002483373.1	FGSG_07058T0	71039	NCU03282T0	MGG_00549T0	YJR025C
OG_2936	PDE_06297	ANID_01475T0	AO090023000313	XP_001398118.1	XP_002563430.1	XP_002150773.1	XP_002483374.1	FGSG_06823T0	59042	NCU07400T0	MGG_04472T0	YCL029C
OG_2937	PDE_06312	ANID_01486T0	AO090005000665	XP_001398098.1	XP_002563442.1	XP_002150751.1	XP_002483393.1	FGSG_01490T0	31559	NCU08368T0	MGG_03733T0	YHR062C
OG_2938	PDE_06314	ANID_10195T0	AO090005000667	XP_001398100.1	XP_002563444.1	XP_002150753.1	XP_002483390.1	FGSG_06850T0	121031	NCU01965T0	MGG_04396T0	YGR094W
OG_2939	PDE_06315	ANID_10200T0	AO090005000668	XP_001398101.1	XP_002563480.1	XP_002150749.1	XP_002483395.1	FGSG_01175T0	108409	NCU08595T0	MGG_10382T0	YKR081C
OG_2940	PDE_06321	ANID_01488T0	AO090005000658	XP_001398095.1	XP_002563484.1	XP_002150779.1	XP_002483346.1	FGSG_01881T0	50647	NCU04633T0	MGG_09205T0	YOL013C
OG_2941	PDE_06353	ANID_07569T0	AO090012000416	XP_001396858.1	XP_002556912.1	XP_002149722.1	XP_002340167.1	FGSG_01038T0	56467	NCU07384T0	MGG_00489T0	YGR096W
OG_2942	PDE_06354	ANID_07568T0	AO090012000415	XP_001396859.1	XP_002556911.1	XP_002149729.1	XP_002340163.1	FGSG_05953T0	59838	NCU12081T0	MGG_09250T0	YHL021C
OG_2943	PDE_06356	ANID_07566T0	AO090012000410	XP_001396861.1	XP_002556909.1	XP_002149731.1	XP_002340161.1	FGSG_01167T0	78886	NCU02961T0	MGG_10841T0	YGR276C
OG_2944	PDE_06360	ANID_07563T0	AO090012000405	XP_001396866.1	XP_002557003.1	XP_002149734.1	XP_002340158.1	FGSG_00433T0	120806	NCU02751T0	MGG_04790T0	YPL153C
OG_2945	PDE_06372	ANID_07554T0	AO090026000794	XP_001396880.1	XP_002557023.1	XP_002149681.1	XP_002487382.1	FGSG_00590T0	2648	NCU00520T0	MGG_04743T0	YER049W
OG_2946	PDE_06398	ANID_01796T0	AO090005000073	XP_001396928.1	XP_002557101.1	XP_002149602.1	XP_002487437.1	FGSG_00283T0	79490	NCU07483T0	MGG_03630T0	YDR182W
OG_2947	PDE_06407	ANID_01565T0	AO090005000568	XP_001397004.1	XP_002557115.1	XP_002149589.1	XP_002487467.1	FGSG_01411T0	62168	NCU02118T0	MGG_00747T0	YOL003C
OG_2948	PDE_06408	ANID_01564T0	AO090005000569	XP_001397003.1	XP_002557119.1	XP_002149588.1	XP_002487466.1	FGSG_01165T0	63710	NCU09373T0	MGG_04627T0	YLR035C
OG_2949	PDE_06416	ANID_01560T0	AO090005000574	XP_001396987.1	XP_002557136.1	XP_002149586.1	XP_002487464.1	FGSG_01271T0	2829	NCU09258T0	MGG_09960T0	YMR001C
OG_2950	PDE_06421	ANID_01555T0	AO090005000579	XP_001393543.1	XP_002557148.1	XP_002149578.1	XP_002487472.1	FGSG_01272T0	58188	NCU09324T0	MGG_09962T0	YBR023C
OG_2952	PDE_06428	ANID_01554T0	AO090005000581	XP_001395574.1	XP_002557150.1	XP_002149579.1	XP_002487471.1	FGSG_01273T0	57287	NCU09322T0	MGG_10646T0	YBL061C
OG_2953	PDE_06441	ANID_01551T0	AO090005000582	XP_001398004.1	XP_002557202.1	XP_002149562.1	XP_002487489.1	FGSG_01250T0	49193	NCU09326T0	MGG_04582T0	YGL028C
OG_2954	PDE_06445	ANID_01546T0	AO090005000589	XP_001398012.1	XP_002557198.1	XP_002153006.1	XP_002487494.1	FGSG_09306T0	79441	NCU02578T0	MGG_13498T0	YOL004W
OG_2955	PDE_06454	ANID_01538T0	AO090005000596	XP_001398022.1	XP_002557189.1	XP_002153012.1	XP_002487500.1	FGSG_01116T0	109457	NCU11564T0	MGG_04761T0	YGR005C
OG_2957	PDE_06464	ANID_01534T0	AO090005000604	XP_001398029.1	XP_002557210.1	XP_002153018.1	XP_002487506.1	FGSG_00373T0	76166	NCU00502T0	MGG_04752T0	YPL078C
OG_2958	PDE_06472	ANID_01526T0	AO090005000614	XP_001398038.1	XP_002557218.1	XP_002153025.1	XP_002487513.1	FGSG_05601T0	66695	NCU00966T0	MGG_10831T0	YKL207W
OG_2959	PDE_06473	ANID_01525T0	AO090005000615	XP_001398039.1	XP_002557219.1	XP_002153026.1	XP_002487514.1	FGSG_05600T0	5066	NCU00965T0	MGG_10832T0	YML055W
OG_2960	PDE_06474	ANID_01524T0	AO090005000616	XP_001398040.1	XP_002557221.1	XP_002153027.1	XP_002487515.1	FGSG_00417T0	46244	NCU00963T0	MGG_10834T0	YKR080W
OG_2961	PDE_06478	ANID_01521T0	AO090005000619	XP_001398043.1	XP_002557224.1	XP_002153048.1	XP_002487519.1	FGSG_01220T0	63547	NCU02661T0	MGG_00507T0	YDR404C
OG_2962	PDE_06485	ANID_10215T0	AO090005000623	XP_001398048.1	XP_002563604.1	XP_002153053.1	XP_002487524.1	FGSG_01174T0	22563	NCU02960T0	MGG_10840T0	YDR244W
OG_2963	PDE_06486	ANID_10212T0	AO090005000625	XP_001398051.1	XP_002563584.1	XP_002150705.1	XP_002483429.1	FGSG_00905T0	4536	NCU02565T0	MGG_03606T0	YKL162C
OG_2964	PDE_06487	ANID_01513T0	AO090005000626	XP_001398052.1	XP_002563583.1	XP_002150704.1	XP_002483430.1	FGSG_00903T0	122565	NCU02564T0	MGG_13510T0	YGR012W
OG_2965	PDE_06499	ANID_01511T0	AO090005000629	XP_001398060.1	XP_002563579.1	XP_002150699.1	XP_002483438.1	FGSG_00666T0	64658	NCU02618T0	MGG_00157T0	YLR191W
OG_2966	PDE_06501	ANID_01510T0	AO090005000630	XP_001398061.1	XP_002563578.1	XP_002150698.1	XP_002483439.1	FGSG_04911T0	123577	NCU02074T0	MGG_00683T0	YML130C
OG_2967	PDE_06517	ANID_01500T0	AO090005000641	XP_001398078.1	XP_002563531.1	XP_002150777.1	XP_002483378.1	FGSG_01877T0	27649	NCU03699T0	MGG_09200T0	YGR044C
OG_2968	PDE_06522	ANID_01495T0	AO090005000646	XP_001398084.1	XP_002563540.1	XP_002150761.1	XP_002483380.1	FGSG_00757T0	21972	NCU09880T0	MGG_10740T0	YFL017W-A
OG_2969	PDE_06523	ANID_01494T0	AO090005000647	XP_001398085.1	XP_002563541.1	XP_002150760.1	XP_002483381.1	FGSG_09406T0	108950	NCU02052T0	MGG_03637T0	YCR042C
OG_2970	PDE_06531	ANID_07572T0	AO090012000420	XP_001396852.1	XP_002556915.1	XP_002149708.1	XP_002487347.1	FGSG_01312T0	120605	NCU07378T0	MGG_00345T0	YFL033C
OG_2971	PDE_06537	ANID_07576T0	AO090012000424	XP_001396842.1	XP_002556938.1	XP_002149706.1	XP_002487350.1	FGSG_01204T0	25040	NCU02689T0	MGG_04377T0	YDL240W
OG_2972	PDE_06540	ANID_07579T0	AO090012000427	XP_001396840.1	XP_002556946.1	XP_002149704.1	XP_002487353.1	FGSG_01123T0	65591	NCU02982T0	MGG_04506T0	YHR200W
OG_2973	PDE_06557	ANID_07588T0	AO090012000303	XP_001393662.1	XP_002556958.1	XP_002152291.1	XP_002485872.1	FGSG_00589T0	56631	NCU00519T0	MGG_00534T0	YJL121C
OG_2974	PDE_06560	ANID_10962T0	AO090012000306	XP_001393666.1	XP_002556961.1	XP_002152307.1	XP_002485895.1	FGSG_00361T0	3027	NCU07381T0	MGG_11590T0	YMR137C
OG_2976	PDE_06640	ANID_06340T0	AO090023000110	XP_001399259.1	XP_002558115.1	XP_002143884.1	XP_002480252.1	FGSG_02054T0	66486	NCU04581T0	MGG_05350T0	YPR141C
OG_2977	PDE_06642	ANID_06341T0	AO090023000108	XP_001399260.1	XP_002558114.1	XP_002143883.1	XP_002480251.1	FGSG_13118T0	57750	NCU00202T0	MGG_06389T0	YLR429W
OG_2979	PDE_06659	ANID_06347T0	AO090023000128	XP_001399269.1	XP_002558106.1	XP_002143861.1	XP_002480227.1	FGSG_01842T0	123124	NCU04143T0	MGG_06760T0	YKL116C
OG_2980	PDE_06662	ANID_06349T0	AO090023000134	XP_001399277.1	XP_002558102.1	XP_002143863.1	XP_002480236.1	FGSG_06925T0	73829	NCU00372T0	MGG_08884T0	YMR259C
OG_2981	PDE_06666	ANID_06354T0	AO090023000173	XP_001399282.1	XP_002558096.1	XP_002143866.1	XP_002480238.1	FGSG_06912T0	119664	NCU00480T0	MGG_05666T0	YJL197W
OG_2982	PDE_06668	ANID_06360T0	AO090026000134	XP_001399620.1	XP_002558092.1	XP_002143852.1	XP_002480217.1	FGSG_06510T0	67595	NCU08766T0	MGG_07667T0	YLR423C
OG_2983	PDE_06669	ANID_06363T0	AO090026000135	XP_001399621.1	XP_002558091.1	XP_002143849.1	XP_002480214.1	FGSG_06502T0	81007	NCU10652T0	MGG_13447T0	YOR119C
OG_2984	PDE_06670	ANID_06364T0	AO090026000136	XP_001399622.1	XP_002558090.1	XP_002143848.1	XP_002480213.1	FGSG_06754T0	54541	NCU07554T0	MGG_04988T0	YJL074C
OG_2985	PDE_06671	ANID_06365T0	AO090011000702	XP_001399623.1	XP_002558086.1	XP_002143847.1	XP_002480212.1	FGSG_05495T0	80168	NCU00215T0	MGG_06290T0	YPL067C
OG_2986	PDE_06672	ANID_06366T0	AO090026000138	XP_001399624.1	XP_002558085.1	XP_002143846.1	XP_002480210.1	FGSG_06947T0	73853	NCU00216T0	MGG_06289T0	YIL043C
OG_2987	PDE_06689	ANID_05640T0	AO090003001123	XP_001401940.1	XP_002564713.1	XP_002151267.1	XP_002341765.1	FGSG_08481T0	5916	NCU04782T0	MGG_04615T0	YBL052C
OG_2988	PDE_06694	ANID_11803T0	AO090003001127	XP_001401945.1	XP_002564717.1	XP_002151223.1	XP_002341820.1	FGSG_04407T0	122828	NCU01500T0	MGG_01098T0	YNL129W
OG_2989	PDE_06709	ANID_01968T0	AO090003001139	XP_001401956.1	XP_002564725.1	XP_002151215.1	XP_002341826.1	FGSG_00629T0	105035	NCU03362T0	MGG_03250T0	YDL015C
OG_2990	PDE_06710	ANID_01969T0	AO090003001140	XP_001401957.1	XP_002564726.1	XP_002151214.1	XP_002341827.1	FGSG_04412T0	79832	NCU06762T0	MGG_07163T0	YJL183W
OG_2991	PDE_06711	ANID_01970T0	AO090003001141	XP_001401958.1	XP_002564729.1	XP_002151213.1	XP_002341828.1	FGSG_10744T0	80854	NCU10866T0	MGG_14858T0	YMR193W
OG_2992	PDE_06712	ANID_01971T0	AO090003001142	XP_001401959.1	XP_002564730.1	XP_002151212.1	XP_002341829.1	FGSG_05150T0	44097	NCU03482T0	MGG_03958T0	YDR190C
OG_2993	PDE_06713	ANID_01973T0	AO090003001144	XP_001401961.1	XP_002564731.1	XP_002151210.1	XP_002341830.1	FGSG_13906T0	67473	NCU05959T0	MGG_01124T0	YMR197C
OG_2994	PDE_06714	ANID_10241T0	AO090003001145	XP_001401962.1	XP_002564732.1	XP_002151209.1	XP_002341831.1	FGSG_01657T0	41712	NCU11245T0	MGG_03932T0	YOR223W
OG_2995	PDE_06724	ANID_01981T0	AO090003001153	XP_001401972.1	XP_002564741.1	XP_002151198.1	XP_002341840.1	FGSG_10730T0	70040	NCU01571T0	MGG_14855T0	YJL031C
OG_2996	PDE_06725	ANID_01982T0	AO090003001154	XP_001401973.1	XP_002564742.1	XP_002151197.1	XP_002341841.1	FGSG_10728T0	67408	NCU01572T0	MGG_06519T0	YGR225W
OG_2997	PDE_06726	ANID_01983T0	AO090003001155	XP_001401975.1	XP_002564745.1	XP_002151196.1	XP_002341842.1	FGSG_04424T0	112556	NCU08421T0	MGG_08924T0	YDR398W
OG_2998	PDE_06736	ANID_01986T0	AO090003001160	XP_001401979.1	XP_002564748.1	XP_002151192.1	XP_002341846.1	FGSG_06006T0	33197	NCU09754T0	MGG_02435T0	YDL120W
OG_3000	PDE_06754	ANID_01344T0	AO090012000928	XP_001392216.1	XP_002560634.1	XP_002144195.1	XP_002341356.1	FGSG_10301T0	82380	NCU08952T0	MGG_13245T0	YLR291C
OG_3001	PDE_06758	ANID_01348T0	AO090012000931	XP_001392213.1	XP_002560631.1	XP_002144191.1	XP_002341360.1	FGSG_10077T0	124304	NCU01023T0	MGG_10651T0	YJL063C
OG_3002	PDE_06764	ANID_01353T0	AO090005001589	XP_001392207.1	XP_002560623.1	XP_002144205.1	XP_002341346.1	FGSG_05211T0	53585	NCU03464T0	MGG_03956T0	YML098W
OG_3003	PDE_06767	ANID_01354T0	AO090005001591	XP_001392205.1	XP_002560619.1	XP_002144207.1	XP_002341342.1	FGSG_10076T0	54535	NCU01022T0	MGG_10652T0	YIL091C
OG_3004	PDE_06771	ANID_01357T0	AO090005001594	XP_001392202.1	XP_002560615.1	XP_002144211.1	XP_002341339.1	FGSG_10005T0	67523	NCU03880T0	MGG_01003T0	YGR202C
OG_3006	PDE_06780	ANID_01365T0	AO090005001613	XP_001392192.1	XP_002560606.1	XP_002144221.1	XP_002341332.1	FGSG_10883T0	5250	NCU10430T0	MGG_02515T0	YMR077C
OG_3007	PDE_06781	ANID_01366T0	AO090005001612	XP_001392191.1	XP_002560605.1	XP_002144222.1	XP_002341331.1	FGSG_10882T0	110586	NCU01809T0	MGG_06686T0	YLL034C
OG_3008	PDE_06783	ANID_01367T0	AO090005001611	XP_001392190.1	XP_002560604.1	XP_002144223.1	XP_002341330.1	FGSG_11603T0	23208	NCU03321T0	MGG_09313T0	YMR049C
OG_3009	PDE_06786	ANID_01370T0	AO090005001608	XP_001392187.1	XP_002560601.1	XP_002151755.1	XP_002480705.1	FGSG_00518T0	54893	NCU07460T0	MGG_09882T0	YFL034C-B
OG_3010	PDE_06789	ANID_09466T0	AO090005001603	XP_001392182.1	XP_002560594.1	XP_002151750.1	XP_002480700.1	FGSG_01142T0	82599	NCU03079T0	MGG_04536T0	YGR266W
OG_3011	PDE_06798	ANID_01376T0	AO090005001620	XP_001392174.1	XP_002560583.1	XP_002151745.1	XP_002480694.1	FGSG_08613T0	49864	NCU04699T0	MGG_01295T0	YJR073C
OG_3012	PDE_06799	ANID_01377T0	AO090005001621	XP_001392173.1	XP_002560582.1	XP_002151746.1	XP_002480695.1	FGSG_13543T0	65607	NCU03937T0	MGG_00990T0	YML104C
OG_3014	PDE_06804	ANID_01379T0	AO090005001624	XP_001392170.1	XP_002560578.1	XP_002151729.1	XP_002480686.1	FGSG_10280T0	82668	NCU04288T0	MGG_00946T0	YER107C
OG_3015	PDE_06805	ANID_01380T0	AO090012000394	XP_001392169.1	XP_002560577.1	XP_002153100.1	XP_002487564.1	FGSG_08614T0	82385	NCU07451T0	MGG_01046T0	YGR264C
OG_3016	PDE_06807	ANID_04178T0	AO090005001627	XP_001392166.1	XP_002560575.1	XP_002146306.1	XP_002478609.1	FGSG_09989T0	57282	NCU03859T0	MGG_07266T0	YER156C
OG_3017	PDE_06811	ANID_10189T0	AO090005001631	XP_001392162.1	XP_002560572.1	XP_002151726.1	XP_002480675.1	FGSG_10146T0	2186	NCU04317T0	MGG_00774T0	YOR021C
OG_3018	PDE_06815	ANID_01385T0	AO090005001633	XP_001392160.1	XP_002560570.1	XP_002151724.1	XP_002480677.1	FGSG_04304T0	66075	NCU05426T0	MGG_03150T0	YDR267C
OG_3019	PDE_06824	ANID_01387T0	AO090005001641	XP_001392152.1	XP_002560561.1	XP_002151792.1	XP_002480746.1	FGSG_12856T0	61570	NCU03517T0	MGG_06728T0	YGL213C
OG_3020	PDE_06826	ANID_01394T0	AO090005001642	XP_001392149.1	XP_002560559.1	XP_002151795.1	XP_002480747.1	FGSG_06035T0	22314	NCU03515T0	MGG_06726T0	YCR002C
OG_3021	PDE_06831	ANID_01396T0	AO090005001646	XP_001392139.1	XP_002560553.1	XP_002151800.1	XP_002480751.1	FGSG_03249T0	76620	NCU05454T0	MGG_03147T0	YIL155C
OG_3022	PDE_06840	ANID_01401T0	AO090005001650	XP_001392127.1	XP_002560546.1	XP_002151805.1	XP_002480757.1	FGSG_10894T0	62120	NCU01820T0	MGG_02526T0	YGR218W
OG_3023	PDE_06849	ANID_01403T0	AO090005001652	XP_001392121.1	XP_002560544.1	XP_002151807.1	XP_002480759.1	FGSG_10080T0	119954	NCU01013T0	MGG_10655T0	YGL040C
OG_3024	PDE_06857	ANID_12237T0	AO090010000777	XP_001390572.1	XP_002560537.1	XP_002150891.1	XP_002483189.1	FGSG_01316T0	57997	NCU10073T0	MGG_06358T0	YCR088W
OG_3025	PDE_06858	ANID_08874T0	AO090010000776	XP_001390571.1	XP_002560536.1	XP_002150892.1	XP_002483188.1	FGSG_01320T0	57508	NCU09808T0	MGG_06361T0	YLL001W
OG_3026	PDE_06860	ANID_08876T0	AO090010000774	XP_001390569.1	XP_002560534.1	XP_002150895.1	XP_002483186.1	FGSG_00970T0	120447	NCU00517T0	MGG_11365T0	YER173W
OG_3027	PDE_06862	ANID_11140T0	AO090010000763	XP_001390557.1	XP_002560532.1	XP_002150898.1	XP_002483181.1	FGSG_01252T0	78984	NCU09310T0	MGG_04564T0	YDR028C
OG_3028	PDE_06867	ANID_11145T0	AO090010000767	XP_001390560.1	XP_002560527.1	XP_002150902.1	XP_002483176.1	FGSG_07363T0	105647	NCU02640T0	MGG_00178T0	YGL029W
OG_3029	PDE_06868	ANID_08881T0	AO090010000768	XP_001390561.1	XP_002560526.1	XP_002150903.1	XP_002483175.1	FGSG_01032T0	75514	NCU02802T0	MGG_01584T0	YOR130C
OG_3030	PDE_06874	ANID_08879T0	AO090010000771	XP_001390565.1	XP_002560517.1	XP_002150908.1	XP_002483171.1	FGSG_01257T0	122410	NCU09313T0	MGG_04559T0	YLR166C
OG_3031	PDE_06875	ANID_08878T0	AO090010000772	XP_001390566.1	XP_002560516.1	XP_002150909.1	XP_002483170.1	FGSG_01256T0	63507	NCU09312T0	MGG_04560T0	YDL193W
OG_3032	PDE_06904	ANID_07480T0	AO090001000681	XP_001400542.1	XP_002564900.1	XP_002146609.1	XP_002478915.1	FGSG_05444T0	65750	NCU06459T0	MGG_08898T0	YPL184C
OG_3033	PDE_06907	ANID_07479T0	AO090001000680	XP_001400540.1	XP_002564899.1	XP_002146610.1	XP_002478916.1	FGSG_08865T0	120088	NCU06457T0	MGG_08897T0	YHR019C
OG_3034	PDE_06921	ANID_07490T0	AO090001000671	XP_001400524.1	XP_002564888.1	XP_002146617.1	XP_002478927.1	FGSG_06225T0	53956	NCU08328T0	MGG_01492T0	YGL192W
OG_3035	PDE_06923	ANID_07491T0	AO090001000670	XP_001400523.1	XP_002564886.1	XP_002146616.1	XP_002478926.1	FGSG_13502T0	109797	NCU06372T0	MGG_01683T0	YJR099W
OG_3036	PDE_06926	ANID_10943T0	AO090001000666	XP_001400520.1	XP_002564881.1	XP_002146620.1	XP_002478932.1	FGSG_02478T0	55183	NCU05233T0	MGG_04142T0	YPL146C
OG_3037	PDE_06936	ANID_07498T0	AO090001000660	XP_001394896.1	XP_002564924.1	XP_002146627.1	XP_002478938.1	FGSG_09773T0	120147	NCU05252T0	MGG_01725T0	YJR070C
OG_3038	PDE_06938	ANID_07499T0	AO090001000658	XP_001394894.1	XP_002564926.1	XP_002146629.1	XP_002478940.1	FGSG_09772T0	72158	NCU05250T0	MGG_01726T0	YDR180W
OG_3039	PDE_06941	ANID_07502T0	AO090001000654	XP_001394890.1	XP_002564930.1	XP_002146635.1	XP_002478943.1	FGSG_02476T0	75056	NCU05224T0	MGG_12159T0	YNR012W
OG_3040	PDE_06942	ANID_07503T0	AO090001000653	XP_001394889.1	XP_002564931.1	XP_002146636.1	XP_002478944.1	FGSG_05686T0	68184	NCU04485T0	MGG_00053T0	YDR365C
OG_3041	PDE_06963	ANID_10258T0	AO090003000326	XP_001394514.1	XP_002564982.1	XP_002144647.1	XP_002340857.1	FGSG_01046T0	2707	NCU00512T0	MGG_04724T0	YLR127C
OG_3042	PDE_06968	ANID_03948T0	AO090003000119	XP_001394206.1	XP_002564988.1	XP_002146721.1	XP_002479018.1	FGSG_01109T0	57091	NCU03097T0	MGG_11246T0	YML038C
OG_3043	PDE_06970	ANID_03946T0	AO090003000118	XP_001394204.1	XP_002564991.1	XP_002146723.1	XP_002479020.1	FGSG_01347T0	57904	NCU10043T0	MGG_14329T0	YGR188C
OG_3044	PDE_06976	ANID_03944T0	AO090003000106	XP_001394199.1	XP_002564997.1	XP_002146727.1	XP_002479024.1	FGSG_11782T0	1702	NCU02497T0	MGG_07728T0	YEL055C
OG_3045	PDE_06985	ANID_03937T0	AO090003000100	XP_001394188.1	XP_002565000.1	XP_002146743.1	XP_002479035.1	FGSG_00566T0	102444	NCU02495T0	MGG_07744T0	YGR093W
OG_3046	PDE_06986	ANID_03938T0	AO090003000101	XP_001394189.1	XP_002565001.1	XP_002146742.1	XP_002479034.1	FGSG_00567T0	73560	NCU02494T0	MGG_07737T0	YBL004W
OG_3047	PDE_06988	ANID_12167T0	AO090003000102	XP_001394190.1	XP_002565002.1	XP_002146741.1	XP_002479033.1	FGSG_00568T0	124306	NCU02499T0	MGG_07730T0	YNL310C
OG_3048	PDE_06989	ANID_03939T0	AO090003000103	XP_001394191.1	XP_002565003.1	XP_002146740.1	XP_002479032.1	FGSG_00359T0	82651	NCU02498T0	MGG_07731T0	YGR003W
OG_3049	PDE_06990	ANID_03940T0	AO090003000104	XP_001394192.1	XP_002565004.1	XP_002146739.1	XP_002479031.1	FGSG_00482T0	53721	NCU09261T0	MGG_01611T0	YDR489W
OG_3051	PDE_06994	ANID_03933T0	AO090003000096	XP_001394181.1	XP_002564802.1	XP_002146749.1	XP_002479042.1	FGSG_05627T0	123220	NCU08616T0	MGG_01572T0	YPR010C
OG_3052	PDE_06997	ANID_03932T0	AO090003000095	XP_001394180.1	XP_002564806.1	XP_002146750.1	XP_002479043.1	FGSG_06886T0	121009	NCU09309T0	MGG_00170T0	YPR103W
OG_3053	PDE_07009	ANID_03927T0	AO090003000091	XP_001394168.1	XP_002564813.1	XP_002146764.1	XP_002479054.1	FGSG_01057T0	75535	NCU03243T0	MGG_04474T0	YER019W
OG_3054	PDE_07010	ANID_03926T0	AO090003000092	XP_001394169.1	XP_002564814.1	XP_002146765.1	XP_002479055.1	FGSG_00414T0	46247	NCU03244T0	MGG_04473T0	YBR175W
OG_3055	PDE_07020	ANID_01342T0	AO090012000926	XP_001392218.1	XP_002560649.1	XP_002144197.1	XP_002341354.1	FGSG_10893T0	121814	NCU01821T0	MGG_02525T0	YFL030W
OG_3056	PDE_07024	ANID_01339T0	AO090012000923	XP_001392224.1	XP_002560646.1	XP_002144202.1	XP_002341351.1	FGSG_10272T0	57334	NCU03947T0	MGG_07255T0	YER125W
OG_3057	PDE_07037	ANID_01335T0	AO090012000914	XP_001392233.1	XP_002560696.1	XP_002144184.1	XP_002341371.1	FGSG_10251T0	21743	NCU04281T0	MGG_07284T0	YNL006W
OG_3058	PDE_07039	ANID_01328T0	AO090012000909	XP_001392237.1	XP_002560996.1	XP_002144173.1	XP_002341388.1	FGSG_10299T0	124158	NCU08944T0	MGG_07496T0	YHR013C
OG_3059	PDE_07047	ANID_01296T0	AO090012000873	XP_001392267.1	XP_002560989.1	XP_002144163.1	XP_002341398.1	FGSG_11594T0	68582	NCU04410T0	MGG_05169T0	YJL087C
OG_3060	PDE_07057	ANID_01324T0	AO090012000904	XP_001392242.1	XP_002560704.1	XP_002144169.1	XP_002341392.1	FGSG_04366T0	35386	NCU08468T0	MGG_11773T0	YLR319C
OG_3061	PDE_07061	ANID_01326T0	AO090012000907	XP_001392239.1	XP_002560707.1	XP_002144171.1	XP_002341390.1	FGSG_10196T0	36134	NCU04279T0	MGG_07285T0	YOR112W
OG_3062	PDE_07067	ANID_10171T0	AO090012000867	XP_001392275.1	XP_002560966.1	XP_002151628.1	XP_002341407.1	FGSG_01308T0	75742	NCU02725T0	MGG_05712T0	YHL023C
OG_3063	PDE_07070	ANID_01286T0	AO090012000864	XP_001392279.1	XP_002560958.1	XP_002151632.1	XP_002341410.1	FGSG_05344T0	69960	NCU04035T0	MGG_00590T0	YBL008W
OG_3064	PDE_07071	ANID_10170T0	AO090038000451	XP_001392280.1	XP_002560957.1	XP_002151619.1	XP_002341418.1	FGSG_02764T0	81447	NCU02044T0	MGG_10957T0	YBR025C
OG_3065	PDE_07074	ANID_01282T0	AO090038000454	XP_001392283.1	XP_002560923.1	XP_002151613.1	XP_002341422.1	FGSG_04091T0	74118	NCU10273T0	MGG_05438T0	YOR007C
OG_3066	PDE_07077	ANID_01280T0	AO090038000456	XP_001392287.1	XP_002560939.1	XP_002151610.1	XP_002341425.1	FGSG_02766T0	51697	NCU02048T0	MGG_10958T0	YML002W
OG_3067	PDE_07096	ANID_01266T0	AO090038000430	XP_001392304.1	XP_002560885.1	XP_002151595.1	XP_002341440.1	FGSG_01024T0	104495	NCU02696T0	MGG_14739T0	YBR237W
OG_3070	PDE_07131	ANID_01263T0	AO090038000417	XP_001392315.1	XP_002560855.1	XP_002151579.1	XP_002341458.1	FGSG_05615T0	110171	NCU07930T0	MGG_05155T0	YER043C
OG_3072	PDE_07143	ANID_01259T0	AO090038000411	XP_001392319.1	XP_002560844.1	XP_002151582.1	XP_002341455.1	FGSG_01300T0	75739	NCU02717T0	MGG_05720T0	YLR117C
OG_3073	PDE_07144	ANID_01260T0	AO090038000412	XP_001392318.1	XP_002560843.1	XP_002151581.1	XP_002341456.1	FGSG_01299T0	75736	NCU02716T0	MGG_13154T0	YGR091W
OG_3074	PDE_07150	ANID_01255T0	AO090038000400	XP_001392337.1	XP_002560832.1	XP_002151574.1	XP_002341462.1	FGSG_07102T0	58928	NCU03060T0	MGG_04589T0	YER164W
OG_3075	PDE_07157	ANID_01247T0	AO090038000396	XP_001392341.1	XP_002560825.1	XP_002151570.1	XP_002341466.1	FGSG_03994T0	119981	NCU07915T0	MGG_05062T0	YOR292C
OG_3076	PDE_07158	ANID_01246T0	AO090038000395	XP_001392342.1	XP_002560824.1	XP_002151569.1	XP_002341467.1	FGSG_03992T0	21406	NCU07914T0	MGG_05063T0	YCR012W
OG_3078	PDE_07180	ANID_10173T0	AO090038000383	XP_001392355.1	XP_002560754.1	XP_002151561.1	XP_002341475.1	FGSG_01128T0	109443	NCU09380T0	MGG_13803T0	YDR496C
OG_3079	PDE_07186	ANID_01231T0	AO090038000378	XP_001392360.1	XP_002565840.1	XP_002151556.1	XP_002341478.1	FGSG_00621T0	56780	NCU07461T0	MGG_04577T0	YCR014C
OG_3080	PDE_07187	ANID_01230T0	AO090038000377	XP_001392361.1	XP_002560765.1	XP_002151555.1	XP_002341479.1	FGSG_01019T0	56196	NCU02705T0	MGG_04453T0	YLR393W
OG_3081	PDE_07188	ANID_01229T0	AO090038000376	XP_001392362.1	XP_002560766.1	XP_002151554.1	XP_002341480.1	FGSG_01020T0	104490	NCU02706T0	MGG_04454T0	YHL031C
OG_3082	PDE_07191	ANID_01226T0	AO090038000370	XP_001392366.1	XP_002560769.1	XP_002151551.1	XP_002341483.1	FGSG_00460T0	54330	NCU03059T0	MGG_04588T0	YDR191W
OG_3083	PDE_07193	ANID_01215T0	AO090038000368	XP_001392368.1	XP_002560771.1	XP_002151549.1	XP_002341485.1	FGSG_01185T0	63774	NCU03066T0	MGG_00188T0	YER006W
OG_3084	PDE_07213	ANID_01210T0	AO090038000351	XP_001392395.1	XP_002560796.1	XP_002151390.1	XP_002341499.1	FGSG_01339T0	57957	NCU02968T0	MGG_05618T0	YJR134C
OG_3085	PDE_07214	ANID_01211T0	AO090038000352	XP_001392394.1	XP_002560797.1	XP_002151388.1	XP_002341498.1	FGSG_01152T0	78866	NCU02746T0	MGG_04827T0	YPR036W
OG_3086	PDE_07217	ANID_01198T0	AO090038000338	XP_001392424.1	XP_002561072.1	XP_002151401.1	XP_002341508.1	FGSG_01151T0	78864	NCU02727T0	MGG_04826T0	YDR019C
OG_3087	PDE_07219	ANID_01200T0	AO090038000341	XP_001392404.1	XP_002566796.1	XP_002151399.1	XP_002341506.1	FGSG_01332T0	57666	NCU09894T0	MGG_06346T0	YDR060W
OG_3088	PDE_07220	ANID_01201T0	AO090038000342	XP_001392403.1	XP_002561069.1	XP_002151398.1	XP_002341505.1	FGSG_01333T0	2790	NCU09892T0	MGG_06345T0	YER087W
OG_3089	PDE_07221	ANID_01205T0	AO090038000344	XP_001392400.1	XP_002560812.1	XP_002151397.1	XP_002341504.1	FGSG_01334T0	33728	NCU02963T0	MGG_14848T0	YML094W
OG_3090	PDE_07223	ANID_01207T0	AO090038000348	XP_001392398.1	XP_002560810.1	XP_002151395.1	XP_002341502.1	FGSG_01336T0	104683	NCU02965T0	MGG_05615T0	YML065W
OG_3091	PDE_07224	ANID_01208T0	AO090038000349	XP_001392397.1	XP_002560809.1	XP_002151393.1	XP_002341501.1	FGSG_01337T0	57391	NCU02966T0	MGG_05616T0	YPL151C
OG_3092	PDE_07229	ANID_01223T0	AO090038000356	XP_001392388.1	XP_002560791.1	XP_002151542.1	XP_002341493.1	FGSG_00420T0	46240	NCU02658T0	MGG_00382T0	YLR243W
OG_3093	PDE_07236	ANID_01194T0	AO090038000333	XP_001392416.1	XP_002559252.1	XP_002151404.1	XP_002341522.1	FGSG_01329T0	75704	NCU09896T0	MGG_06348T0	YKL001C
OG_3094	PDE_07264	ANID_02332T0	AO090010000505	XP_001401064.1	XP_002568026.1	XP_002148462.1	XP_002482757.1	FGSG_05610T0	123198	NCU00959T0	MGG_00167T0	YLL041C
OG_3095	PDE_07279	ANID_02315T0	AO090010000482	XP_001401042.1	XP_002568042.1	XP_002149416.1	XP_002484756.1	FGSG_04312T0	123071	NCU05430T0	MGG_03185T0	YJR121W
OG_3096	PDE_07285	ANID_02313T0	AO090010000476	XP_001401033.1	XP_002568050.1	XP_002145053.1	XP_002340336.1	FGSG_09659T0	120332	NCU06546T0	MGG_08688T0	YDR393W
OG_3097	PDE_07286	ANID_02306T0	AO090010000475	XP_001401032.1	XP_002568051.1	XP_002146802.1	XP_002479085.1	FGSG_05251T0	21609	NCU06606T0	MGG_05093T0	YEL024W
OG_3098	PDE_07290	ANID_10290T0	AO090010000473	XP_001401029.1	XP_002568060.1	XP_002146798.1	XP_002479081.1	FGSG_09639T0	120195	NCU08269T0	MGG_01535T0	YBR035C
OG_3099	PDE_07295	ANID_02311T0	AO090010000471	XP_001401025.1	XP_002568066.1	XP_002146804.1	XP_002479087.1	FGSG_09764T0	74711	NCU08671T0	MGG_05812T0	YMR220W
OG_3100	PDE_07298	ANID_04730T0	AO090010000466	XP_001401016.1	XP_002568069.1	XP_002146807.1	XP_002479090.1	FGSG_09662T0	2529	NCU06542T0	MGG_08691T0	YNR036C
OG_3101	PDE_07300	ANID_02751T0	AO090010000464	XP_001401013.1	XP_002568071.1	XP_002146809.1	XP_002479092.1	FGSG_09663T0	75184	NCU06540T0	MGG_08693T0	YCR077C
OG_3102	PDE_07302	ANID_04727T0	AO090010000463	XP_001401007.1	XP_002568072.1	XP_002146810.1	XP_002479094.1	FGSG_05689T0	79955	NCU04442T0	MGG_08012T0	YBR019C
OG_3103	PDE_07303	ANID_04726T0	AO090010000462	XP_001401006.1	XP_002568073.1	XP_002146811.1	XP_002479095.1	FGSG_05870T0	69502	NCU06369T0	MGG_01680T0	YNL181W
OG_3104	PDE_07308	ANID_04724T0	AO090010000460	XP_001401004.1	XP_002568075.1	XP_002146813.1	XP_002479097.1	FGSG_09686T0	2561	NCU08312T0	MGG_12345T0	YDR164C
OG_3105	PDE_07309	ANID_00237T0	AO090010000456	XP_001401000.1	XP_002568078.1	XP_002146816.1	XP_002479100.1	FGSG_12041T0	122175	NCU11739T0	MGG_15079T0	YKL014C
OG_3106	PDE_07314	ANID_06913T0	AO090113000003	XP_001401138.1	XP_002567387.1	XP_002145093.1	XP_002340289.1	FGSG_06107T0	106205	NCU01457T0	MGG_04031T0	YDL122W
OG_3107	PDE_07315	ANID_06912T0	AO090113000004	XP_001401137.1	XP_002567388.1	XP_002145094.1	XP_002340288.1	FGSG_08995T0	106641	NCU01458T0	MGG_04032T0	YAL059W
OG_3108	PDE_07316	ANID_06911T0	AO090113000006	XP_001401136.1	XP_002567389.1	XP_002145095.1	XP_002340287.1	FGSG_02565T0	78054	NCU06268T0	MGG_05256T0	YPL045W
OG_3109	PDE_07320	ANID_12408T0	AO090113000014	XP_001401125.1	XP_002567394.1	XP_002145098.1	XP_002340284.1	FGSG_08997T0	77281	NCU01470T0	MGG_04004T0	YEL013W
OG_3110	PDE_07321	ANID_11250T0	AO090120000503	XP_001401124.1	XP_002567395.1	XP_002145099.1	XP_002340283.1	FGSG_13120T0	74390	NCU04155T0	MGG_08628T0	YNL232W
OG_3111	PDE_07326	ANID_06904T0	AO090120000498	XP_001401119.1	XP_002567400.1	XP_002145103.1	XP_002340275.1	FGSG_06703T0	3909	NCU07549T0	MGG_08906T0	YPR100W
OG_3112	PDE_07327	ANID_06903T0	AO090120000497	XP_001401118.1	XP_002567401.1	XP_002145104.1	XP_002340274.1	FGSG_12967T0	62063	NCU07548T0	MGG_14761T0	YIL061C
OG_3113	PDE_07328	ANID_06902T0	AO090120000495	XP_001401117.1	XP_002567402.1	XP_002145105.1	XP_002340273.1	FGSG_06705T0	107335	NCU07547T0	MGG_08908T0	YKL009W
OG_3114	PDE_07329	ANID_06901T0	AO090120000494	XP_001401116.1	XP_002567403.1	XP_002145106.1	XP_002340272.1	FGSG_02590T0	78027	NCU07824T0	MGG_05057T0	YAL010C
OG_3115	PDE_07330	ANID_06900T0	AO090120000493	XP_001401115.1	XP_002567404.1	XP_002145107.1	XP_002340271.1	FGSG_06702T0	121789	NCU07550T0	MGG_08905T0	YDR050C
OG_3116	PDE_07332	ANID_06898T0	AO090120000485	XP_001401111.1	XP_002567407.1	XP_002145116.1	XP_002340261.1	FGSG_04112T0	120940	NCU00435T0	MGG_05208T0	YKL002W
OG_3117	PDE_07333	ANID_06897T0	AO090120000484	XP_001401110.1	XP_002567408.1	XP_002145115.1	XP_002340263.1	FGSG_04113T0	76336	NCU00436T0	MGG_05209T0	YBR179C
OG_3118	PDE_07335	ANID_06896T0	AO090120000483	XP_001401109.1	XP_002567409.1	XP_002145113.1	XP_002340264.1	FGSG_02727T0	120897	NCU09503T0	MGG_05040T0	YJL090C
OG_3119	PDE_07337	ANID_06893T0	AO090120000481	XP_001401103.1	XP_002567411.1	XP_002145111.1	XP_002340266.1	FGSG_05523T0	80691	NCU00427T0	MGG_05213T0	YEL015W
OG_3120	PDE_07340	ANID_06892T0	AO090120000479	XP_001401100.1	XP_002567420.1	XP_002145117.1	XP_002340260.1	FGSG_04111T0	58587	NCU00434T0	MGG_05207T0	YDL006W
OG_3121	PDE_07345	ANID_06886T0	AO090120000469	XP_001401089.1	XP_002567414.1	XP_002145123.1	XP_002340255.1	FGSG_05524T0	123296	NCU00007T0	MGG_06440T0	YNL294C
OG_3122	PDE_07356	ANID_06880T0	AO090120000464	XP_001401083.1	XP_002567834.1	XP_002145315.1	XP_002487239.1	FGSG_01647T0	70076	NCU03546T0	MGG_11917T0	YDR017C
OG_3123	PDE_07357	ANID_06879T0	AO090120000463	XP_001401080.1	XP_002567835.1	XP_002145316.1	XP_002487238.1	FGSG_01710T0	70323	NCU11934T0	MGG_11919T0	YDL054C
OG_3124	PDE_07359	ANID_06874T0	AO090120000461	XP_001401214.1	XP_002567837.1	XP_002145319.1	XP_002487237.1	FGSG_01640T0	70035	NCU03503T0	MGG_02384T0	YGL065C
OG_3125	PDE_07365	ANID_10855T0	AO090120000422	XP_001401243.1	XP_002567846.1	XP_002145087.1	XP_002340296.1	FGSG_07021T0	79187	NCU03597T0	MGG_00706T0	YBL035C
OG_3126	PDE_07367	ANID_06864T0	AO090120000424	XP_001401242.1	XP_002567849.1	XP_002145089.1	XP_002340294.1	FGSG_06096T0	29220	NCU01468T0	MGG_04027T0	YGR083C
OG_3127	PDE_07384	ANID_06865T0	AO090120000437	XP_001401225.1	XP_002567863.1	XP_002145330.1	XP_002487223.1	FGSG_09601T0	55172	NCU07726T0	MGG_01709T0	YDR361C
OG_3128	PDE_07385	ANID_06866T0	AO090120000438	XP_001401224.1	XP_002567864.1	XP_002145329.1	XP_002487224.1	FGSG_09602T0	120219	NCU07725T0	MGG_01710T0	YPR060C
OG_3129	PDE_07389	ANID_10854T0	AO090120000420	XP_001401245.1	XP_002567870.1	XP_002145085.1	XP_002340298.1	FGSG_08998T0	77279	NCU01471T0	MGG_04005T0	YGL115W
OG_3130	PDE_07394	ANID_06844T0	AO090120000413	XP_001401252.1	XP_002567879.1	XP_002145078.1	XP_002340305.1	FGSG_07019T0	63882	NCU03777T0	MGG_04012T0	YDR036C
OG_3131	PDE_07395	ANID_06843T0	AO090120000412	XP_001401253.1	XP_002567880.1	XP_002145077.1	XP_002340306.1	FGSG_09003T0	121469	NCU01474T0	MGG_04008T0	YML025C
OG_3132	PDE_07396	ANID_06842T0	AO090120000411	XP_001401254.1	XP_002567881.1	XP_002145076.1	XP_002340307.1	FGSG_09002T0	60008	NCU01473T0	MGG_04007T0	YDR322W
OG_3133	PDE_07397	ANID_06841T0	AO090120000410	XP_001401255.1	XP_002567882.1	XP_002145075.1	XP_002340308.1	FGSG_13498T0	60091	NCU11666T0	MGG_04025T0	YMR150C
OG_3134	PDE_07404	ANID_06825T0	AO090120000403	XP_001401267.1	XP_002567900.1	XP_002145070.1	XP_002340321.1	FGSG_05888T0	3525	NCU08874T0	MGG_00708T0	YDR472W
OG_3135	PDE_07408	ANID_01802T0	AO090120000397	XP_001401271.1	XP_002567905.1	XP_002145060.1	XP_002340329.1	FGSG_07018T0	4479	NCU03778T0	MGG_04013T0	YLR275W
OG_3136	PDE_07413	ANID_00039T0	AO090120000392	XP_001401278.1	XP_002567465.1	XP_002146794.1	XP_002479080.1	FGSG_06599T0	77780	NCU11098T0	MGG_00983T0	YNL011C
OG_3137	PDE_07415	ANID_00040T0	AO090120000390	XP_001401279.1	XP_002567467.1	XP_002146792.1	XP_002479078.1	FGSG_05516T0	110362	NCU00276T0	MGG_08913T0	YOR330C
OG_3138	PDE_07421	ANID_00044T0	AO090120000386	XP_001393539.1	XP_002567470.1	XP_002146789.1	XP_002479075.1	FGSG_02724T0	58631	NCU09516T0	MGG_05032T0	YLR032W
OG_3139	PDE_07428	ANID_00056T0	AO090120000378	XP_001401290.1	XP_002567476.1	XP_002146660.1	XP_002478967.1	FGSG_02489T0	121870	NCU09514T0	MGG_05030T0	YOR322C
OG_3140	PDE_07444	ANID_10012T0	AO090120000364	XP_001401302.1	XP_002567806.1	XP_002146777.1	XP_002479065.1	FGSG_07299T0	57357	NCU06424T0	MGG_06485T0	YJR122W
OG_3141	PDE_07446	ANID_10010T0	AO090120000363	XP_001401303.1	XP_002567805.1	XP_002146778.1	XP_002479066.1	FGSG_05411T0	74233	NCU07889T0	MGG_06410T0	YNL118C
OG_3142	PDE_07448	ANID_00062T0	AO090120000360	XP_001401305.1	XP_002567803.1	XP_002146780.1	XP_002479068.1	FGSG_05415T0	54722	NCU11842T0	MGG_06404T0	YNL119W
OG_3144	PDE_07451	ANID_00065T0	AO090120000355	XP_001401308.1	XP_002567796.1	XP_002146786.1	XP_002479072.1	FGSG_05413T0	53628	NCU07885T0	MGG_06406T0	YKL018W
OG_3145	PDE_07452	ANID_00066T0	AO090120000354	XP_001401309.1	XP_002567795.1	XP_002146787.1	XP_002479073.1	FGSG_05414T0	119845	NCU07884T0	MGG_06405T0	YKL120W
OG_3146	PDE_07456	ANID_00084T0	AO090120000335	XP_001398673.1	XP_002567775.1	XP_002146695.1	XP_002478996.1	FGSG_04107T0	76329	NCU00443T0	MGG_05203T0	YDR002W
OG_3147	PDE_07459	ANID_00081T0	AO090120000339	XP_001398668.1	XP_002567778.1	XP_002146687.1	XP_002478991.1	FGSG_04104T0	46469	NCU00440T0	MGG_05201T0	YOR212W
OG_3148	PDE_07461	ANID_00078T0	AO090120000340	XP_001398665.1	XP_002567780.1	XP_002146689.1	XP_002478992.1	FGSG_07456T0	22950	NCU01252T0	MGG_02454T0	YMR100W
OG_3149	PDE_07466	ANID_00074T0	AO090120000346	XP_001388650.1	XP_002567785.1	XP_002146682.1	XP_002478986.1	FGSG_07457T0	66154	NCU01257T0	MGG_02453T0	YKL172W
OG_3150	PDE_07467	ANID_00072T0	AO090120000348	XP_001388648.1	XP_002567786.1	XP_002146680.1	XP_002478984.1	FGSG_07326T0	21363	NCU04153T0	MGG_08626T0	YNL292W
OG_3151	PDE_07473	ANID_00067T0	AO090120000352	XP_001401310.1	XP_002567793.1	XP_002146788.1	XP_002479074.1	FGSG_05409T0	74235	NCU07887T0	MGG_06408T0	YJL026W
OG_3152	PDE_07481	ANID_00088T0	AO090120000330	XP_001398679.1	XP_002567767.1	XP_002144849.1	XP_002340621.1	FGSG_12874T0	29716	NCU03710T0	MGG_08143T0	YML018C
OG_3153	PDE_07482	ANID_00089T0	AO090120000329	XP_001398680.1	XP_002567766.1	XP_002144848.1	XP_002340622.1	FGSG_05141T0	60331	NCU03711T0	MGG_08144T0	YML001W
OG_3154	PDE_07483	ANID_00090T0	AO090120000328	XP_001398681.1	XP_002567765.1	XP_002144847.1	XP_002340623.1	FGSG_02566T0	107509	NCU06267T0	MGG_05255T0	YMR159C
OG_3155	PDE_07484	ANID_00091T0	AO090120000327	XP_001393586.1	XP_002567764.1	XP_002144846.1	XP_002340624.1	FGSG_02567T0	48225	NCU06266T0	MGG_05254T0	YDR440W
OG_3156	PDE_07485	ANID_00092T0	AO090120000326	XP_001398682.1	XP_002567763.1	XP_002144845.1	XP_002340625.1	FGSG_07452T0	23327	NCU03669T0	MGG_08140T0	YCL054W
OG_3157	PDE_07495	ANID_00104T0	AO090120000319	XP_001398696.1	XP_002567753.1	XP_002144820.1	XP_002340640.1	FGSG_09653T0	104121	NCU06552T0	MGG_08010T0	YBL082C
OG_3158	PDE_07498	ANID_00106T0	AO090120000316	XP_001398700.1	XP_002567751.1	XP_002144817.1	XP_002340643.1	FGSG_09660T0	2526	NCU06544T0	MGG_08689T0	YBL105C
OG_3159	PDE_07502	ANID_00110T0	AO090120000313	XP_001398706.1	XP_002567745.1	XP_002144813.1	XP_002340648.1	FGSG_04285T0	2476	NCU08035T0	MGG_07086T0	YEL051W
OG_3160	PDE_07503	ANID_00111T0	AO090120000312	XP_001398707.1	XP_002567744.1	XP_002144812.1	XP_002340649.1	FGSG_04284T0	75102	NCU08036T0	MGG_07087T0	YDR416W
OG_3161	PDE_07510	ANID_10018T0	AO090120000304	XP_001398745.1	XP_002567736.1	XP_002144786.1	XP_002340679.1	FGSG_04352T0	66958	NCU01568T0	MGG_01051T0	YNL003C
OG_3162	PDE_07512	ANID_00116T0	AO090120000306	XP_001398749.1	XP_002567734.1	XP_002144790.1	XP_002340673.1	FGSG_06204T0	121219	NCU04336T0	MGG_06071T0	YNL185C
OG_3163	PDE_07513	ANID_00117T0	AO090120000307	XP_001398750.1	XP_002567733.1	XP_002144791.1	XP_002340672.1	FGSG_05072T0	74782	NCU04337T0	MGG_06072T0	YDR346C
OG_3164	PDE_07514	ANID_00118T0	AO090120000298	XP_001398754.1	XP_002567732.1	XP_002144794.1	XP_002340668.1	FGSG_09607T0	55417	NCU06976T0	MGG_11205T0	YKR054C
OG_3165	PDE_07516	ANID_00120T0	AO090120000296	XP_001398756.1	XP_002567730.1	XP_002144796.1	XP_002340665.1	FGSG_09800T0	74861	NCU08268T0	MGG_01540T0	YMR028W
OG_3166	PDE_07520	ANID_00124T0	AO090120000291	XP_001398760.1	XP_002567724.1	XP_002144800.1	XP_002340661.1	FGSG_09784T0	55803	NCU07722T0	MGG_07119T0	YNL207W
OG_3167	PDE_07521	ANID_10020T0	AO090120000290	XP_001398761.1	XP_002567723.1	XP_002144801.1	XP_002340660.1	FGSG_09783T0	120153	NCU07721T0	MGG_07120T0	YHR027C
OG_3168	PDE_07522	ANID_00126T0	AO090120000288	XP_001398763.1	XP_002567721.1	XP_002144802.1	XP_002340659.1	FGSG_09728T0	21460	NCU08309T0	MGG_07121T0	YMR167W
OG_3169	PDE_07525	ANID_00127T0	AO090120000284	XP_001398767.1	XP_002567717.1	XP_002144805.1	XP_002340655.1	FGSG_04297T0	65821	NCU03441T0	MGG_03139T0	YFR021W
OG_3170	PDE_07527	ANID_00131T0	AO090026000662	XP_001398770.1	XP_002567716.1	XP_002144784.1	XP_002340677.1	FGSG_01466T0	108202	NCU03423T0	MGG_03943T0	YLR250W
OG_3171	PDE_07530	ANID_00134T0	AO090026000665	XP_001398773.1	XP_002567713.1	XP_002144781.1	XP_002340674.1	FGSG_10756T0	107383	NCU01613T0	MGG_03894T0	YBR133C
OG_3172	PDE_07535	ANID_00143T0	AO090026000678	XP_001398784.1	XP_002567685.1	XP_002144944.1	XP_002340450.1	FGSG_00648T0	43347	NCU01799T0	MGG_06996T0	YBR233W-A
OG_3173	PDE_07536	ANID_00142T0	AO090026000677	XP_001398783.1	XP_002567686.1	XP_002144943.1	XP_002340451.1	FGSG_00649T0	78661	NCU01800T0	MGG_06995T0	YBR251W
OG_3174	PDE_07537	ANID_00141T0	AO090026000676	XP_001398782.1	XP_002567687.1	XP_002144942.1	XP_002340452.1	FGSG_10860T0	72287	NCU06780T0	MGG_03881T0	YKR056W
OG_3175	PDE_07538	ANID_00140T0	AO090026000672	XP_001398780.1	XP_002567688.1	XP_002144941.1	XP_002340453.1	FGSG_10856T0	123408	NCU01756T0	MGG_03879T0	YJR065C
OG_3176	PDE_07540	ANID_00138T0	AO090026000670	XP_001398778.1	XP_002567690.1	XP_002144778.1	XP_002340688.1	FGSG_10862T0	67476	NCU01580T0	MGG_03877T0	YPR056W
OG_3177	PDE_07542	ANID_00135T0	AO090026000667	XP_001398775.1	XP_002567691.1	XP_002144779.1	XP_002340687.1	FGSG_10861T0	67272	NCU06821T0	MGG_03876T0	YOR035C
OG_3178	PDE_07543	ANID_00137T0	AO090026000669	XP_001398777.1	XP_002567692.1	XP_002144780.1	XP_002340686.1	FGSG_01473T0	66758	NCU01747T0	MGG_06704T0	YPL110C
OG_3179	PDE_07547	ANID_00154T0	AO090026000688	XP_001398908.1	XP_002567679.1	XP_002144954.1	XP_002340432.1	FGSG_01623T0	33085	NCU08729T0	MGG_09574T0	YDR167W
OG_3180	PDE_07553	ANID_00161T0	AO090026000698	XP_001398915.1	XP_002567669.1	XP_002144962.1	XP_002340418.1	FGSG_04996T0	23190	NCU06314T0	MGG_08804T0	YOR250C
OG_3181	PDE_07556	ANID_00164T0	AO090026000701	XP_001398918.1	XP_002567666.1	XP_002144967.1	XP_002340413.1	FGSG_05281T0	56872	NCU06563T0	MGG_01690T0	YNR032W
OG_3182	PDE_07557	ANID_00165T0	AO090026000703	XP_001398919.1	XP_002567664.1	XP_002144969.1	XP_002340411.1	FGSG_05286T0	75189	NCU06569T0	MGG_01846T0	YGR261C
OG_3183	PDE_07559	ANID_00166T0	AO090026000704	XP_001398922.1	XP_002567662.1	XP_002144971.1	XP_002340409.1	FGSG_05288T0	120337	NCU06568T0	MGG_01848T0	YOL069W
OG_3184	PDE_07560	ANID_00167T0	AO090026000705	XP_001398923.1	XP_002567661.1	XP_002144972.1	XP_002340408.1	FGSG_05648T0	111131	NCU04344T0	MGG_06077T0	YKR026C
OG_3185	PDE_07568	ANID_00193T0	AO090026000733	XP_001388657.1	XP_002567652.1	XP_002145021.1	XP_002340362.1	FGSG_04272T0	120290	NCU08029T0	MGG_07079T0	YJR142W
OG_3187	PDE_07571	ANID_00191T0	AO090026000732	XP_001388659.1	XP_002567650.1	XP_002145019.1	XP_002340365.1	FGSG_04274T0	104016	NCU08031T0	MGG_07081T0	YPL101W
OG_3188	PDE_07573	ANID_00190T0	AO090026000731	XP_001388660.1	XP_002567648.1	XP_002145017.1	XP_002340366.1	FGSG_04275T0	21549	NCU08032T0	MGG_07082T0	YAR008W
OG_3189	PDE_07574	ANID_00189T0	AO090026000730	XP_001388661.1	XP_002567647.1	XP_002145016.1	XP_002340367.1	FGSG_04185T0	21278	NCU08660T0	MGG_01893T0	YBR257W
OG_3190	PDE_07580	ANID_00183T0	AO090026000727	XP_001388669.1	XP_002567640.1	XP_002145003.1	XP_002340374.1	FGSG_09776T0	21481	NCU08824T0	MGG_06153T0	YMR178W
OG_3191	PDE_07586	ANID_11968T0	AO090038000135	XP_001388634.1	XP_002557040.1	XP_002148525.1	XP_002482861.1	FGSG_05111T0	103563	NCU08313T0	MGG_12162T0	YBR153W
OG_3192	PDE_07599	ANID_00204T0	AO090026000744	XP_001398657.1	XP_002567597.1	XP_002145029.1	XP_002340353.1	FGSG_09740T0	21453	NCU06520T0	MGG_05810T0	YKR024C
OG_3193	PDE_07602	ANID_00210T0	AO090026000750	XP_001400863.1	XP_002568138.1	XP_002145035.1	XP_002340349.1	FGSG_04270T0	55114	NCU08027T0	MGG_07077T0	YER005W
OG_3194	PDE_07603	ANID_00211T0	AO090026000751	XP_001400862.1	XP_002568137.1	XP_002145034.1	XP_002340350.1	FGSG_05305T0	22472	NCU06622T0	MGG_13209T0	YPL213W
OG_3195	PDE_07619	ANID_00228T0	AO090010000439	XP_001400997.1	XP_002568103.1	XP_002145051.1	XP_002340339.1	FGSG_02470T0	75063	NCU05194T0	MGG_14912T0	YGL201C
OG_3197	PDE_07629	ANID_06920T0	AO090113000079	XP_001401154.1	XP_002567379.1	XP_002145415.1	XP_002487128.1	FGSG_10832T0	23063	NCU01791T0	MGG_06670T0	YKL041W
OG_3198	PDE_07631	ANID_06922T0	AO090113000083	XP_001401156.1	XP_002567377.1	XP_002145358.1	XP_002487193.1	FGSG_10829T0	51197	NCU01795T0	MGG_07010T0	YOR091W
OG_3199	PDE_07637	ANID_02693T0	AO090113000114	XP_001401169.1	XP_002567372.1	XP_002145412.1	XP_002487131.1	FGSG_05180T0	54596	NCU03365T0	MGG_02401T0	YHR040W
OG_3201	PDE_07640	ANID_02689T0	AO090113000119	XP_001401173.1	XP_002567369.1	XP_002145409.1	XP_002487134.1	FGSG_04300T0	123363	NCU05389T0	MGG_03144T0	YPL020C
OG_3202	PDE_07662	ANID_07603T0	AO090012000274	XP_001397102.1	XP_002567357.1	XP_002145395.1	XP_002487147.1	FGSG_05300T0	4196	NCU09747T0	MGG_06108T0	YHR026W
OG_3203	PDE_07663	ANID_07602T0	AO090012000273	XP_001397103.1	XP_002567356.1	XP_002145394.1	XP_002487149.1	FGSG_02479T0	2451	NCU05234T0	MGG_04143T0	YLR262C
OG_3204	PDE_07667	ANID_07600T0	AO090012000271	XP_001397106.1	XP_002567352.1	XP_002145392.1	XP_002487153.1	FGSG_02482T0	45138	NCU05238T0	MGG_04144T0	YJR137C
OG_3205	PDE_07668	ANID_07609T0	AO090012000268	XP_001397108.1	XP_002567345.1	XP_002145390.1	XP_002487156.1	FGSG_05016T0	79947	NCU06308T0	MGG_14133T0	YFL036W
OG_3206	PDE_07669	ANID_07608T0	AO090012000270	XP_001397107.1	XP_002567346.1	XP_002145391.1	XP_002487155.1	FGSG_13622T0	104132	NCU06539T0	MGG_08694T0	YKR025W
OG_3208	PDE_07686	ANID_02181T0	AO090012000261	XP_001397121.1	XP_002567321.1	XP_002145381.1	XP_002487164.1	FGSG_05301T0	108066	NCU09748T0	MGG_06107T0	YKL058W
OG_3209	PDE_07694	ANID_10266T0	AO090012000248	XP_001397131.1	XP_002567308.1	XP_002145371.1	XP_002487185.1	FGSG_09689T0	72606	NCU04370T0	MGG_01409T0	YKL210W
OG_3210	PDE_07697	ANID_02173T0	AO090012000245	XP_001397133.1	XP_002567306.1	XP_002145364.1	XP_002487187.1	FGSG_04356T0	80775	NCU01564T0	MGG_01072T0	YNL083W
OG_3211	PDE_07698	ANID_02172T0	AO090012000244	XP_001397134.1	XP_002567305.1	XP_002145363.1	XP_002487188.1	FGSG_04355T0	5196	NCU01563T0	MGG_01071T0	YNL025C
OG_3213	PDE_07714	ANID_02164T0	AO090012000225	XP_001397146.1	XP_002567290.1	XP_002147937.1	XP_002482173.1	FGSG_05276T0	104161	NCU06578T0	MGG_11165T0	YGL241W
OG_3214	PDE_07719	ANID_02160T0	AO090012000216	XP_001397150.1	XP_002567293.1	XP_002147933.1	XP_002482163.1	FGSG_05271T0	104156	NCU11729T0	MGG_01696T0	YCL016C
OG_3215	PDE_07720	ANID_10265T0	AO090012000213	XP_001397151.1	XP_002567294.1	XP_002147932.1	XP_002482162.1	FGSG_04278T0	82551	NCU08024T0	MGG_12335T0	YEL036C
OG_3216	PDE_07723	ANID_10474T0	AO090012000210	XP_001397154.1	XP_002567300.1	XP_002147931.1	XP_002482161.1	FGSG_05012T0	79946	NCU06307T0	MGG_01907T0	YGL105W
OG_3218	PDE_07728	ANID_02155T0	AO090012000208	XP_001397157.1	XP_002567275.1	XP_002147929.1	XP_002482159.1	FGSG_09774T0	55335	NCU08825T0	MGG_06151T0	YGL091C
OG_3219	PDE_07729	ANID_02154T0	AO090012000204	XP_001397159.1	XP_002567273.1	XP_002147928.1	XP_002482158.1	FGSG_05066T0	44868	NCU08045T0	MGG_07110T0	YGR157W
OG_3220	PDE_07730	ANID_02153T0	AO090012000203	XP_001397160.1	XP_002567272.1	XP_002147927.1	XP_002482157.1	FGSG_04277T0	55589	NCU08026T0	MGG_07084T0	YGR158C
OG_3221	PDE_07734	ANID_02150T0	AO090012000200	XP_001397164.1	XP_002567270.1	XP_002147925.1	XP_002482155.1	FGSG_05249T0	75324	NCU04449T0	MGG_10357T0	YHR020W
OG_3222	PDE_07735	ANID_02149T0	AO090012000199	XP_001397165.1	XP_002567269.1	XP_002147924.1	XP_002482154.1	FGSG_05250T0	120394	NCU04448T0	MGG_10358T0	YDR212W
OG_3223	PDE_07738	ANID_02147T0	AO090012000197	XP_001397167.1	XP_002567266.1	XP_002145524.1	XP_002487008.1	FGSG_02561T0	78062	NCU06272T0	MGG_05260T0	YMR229C
OG_3225	PDE_07763	ANID_02129T0	AO090102000238	XP_001397194.1	XP_002567243.1	XP_002145543.1	XP_002486987.1	FGSG_02584T0	62003	NCU00467T0	MGG_05274T0	YDL216C
OG_3226	PDE_07767	ANID_07361T0	AO090102000234	XP_001397196.1	XP_002567241.1	XP_002145546.1	XP_002486982.1	FGSG_04122T0	124332	NCU00466T0	MGG_05275T0	YOL033W
OG_3227	PDE_07774	ANID_07354T0	AO090102000226	XP_001397202.1	XP_002567222.1	XP_002145552.1	XP_002486975.1	FGSG_04137T0	21890	NCU00464T0	MGG_05248T0	YBL092W
OG_3229	PDE_07781	ANID_10934T0	AO090102000208	XP_001397219.1	XP_002567213.1	XP_002145588.1	XP_002486935.1	FGSG_05896T0	47290	NCU01267T0	MGG_02437T0	YNL326C
OG_3230	PDE_07793	ANID_07325T0	AO090102000174	XP_001397242.1	XP_002568889.1	XP_002145577.1	XP_002486944.1	FGSG_07175T0	2095	NCU01192T0	MGG_08071T0	YDL102W
OG_3231	PDE_07796	ANID_07314T0	AO090102000164	XP_001390164.1	XP_002568899.1	XP_002145573.1	XP_002486950.1	FGSG_04280T0	2474	NCU08689T0	MGG_07091T0	YNL325C
OG_3232	PDE_07799	ANID_07311T0	AO090102000156	XP_001402227.1	XP_002568896.1	XP_002145570.1	XP_002486955.1	FGSG_04266T0	75074	NCU05213T0	MGG_12338T0	YDR108W
OG_3233	PDE_07800	ANID_07310T0	AO090102000155	XP_001402228.1	XP_002568895.1	XP_002145569.1	XP_002486956.1	FGSG_04259T0	75072	NCU05195T0	MGG_04174T0	YJL049W
OG_3234	PDE_07801	ANID_07309T0	AO090102000154	XP_001402229.1	XP_002568894.1	XP_002145568.1	XP_002486957.1	FGSG_04258T0	104000	NCU05210T0	MGG_04175T0	YCR066W
OG_3235	PDE_07804	ANID_10925T0	AO090102000151	XP_001402232.1	XP_002568902.1	XP_002145565.1	XP_002486962.1	FGSG_09756T0	103703	NCU05245T0	MGG_01771T0	YMR026C
OG_3236	PDE_07806	ANID_01711T0	AO090102000150	XP_001402234.1	XP_002568904.1	XP_002145563.1	XP_002486964.1	FGSG_09760T0	120081	NCU08663T0	MGG_05817T0	YHR170W
OG_3237	PDE_07807	ANID_07305T0	AO090102000149	XP_001402237.1	XP_002568906.1	XP_002145562.1	XP_002486965.1	FGSG_09761T0	103599	NCU08668T0	MGG_05815T0	YNR054C
OG_3238	PDE_07808	ANID_07304T0	AO090102000148	XP_001402238.1	XP_002568907.1	XP_002145561.1	XP_002486966.1	FGSG_06226T0	119551	NCU08326T0	MGG_01493T0	YHR002W
OG_3239	PDE_07810	ANID_07301T0	AO090102000146	XP_001402240.1	XP_002568909.1	XP_002145559.1	XP_002486968.1	FGSG_02528T0	121920	NCU00163T0	MGG_05686T0	YOR067C
OG_3240	PDE_07820	ANID_07296T0	AO090102000136	XP_001402252.1	XP_002568916.1	XP_002145553.1	XP_002486974.1	FGSG_06953T0	102694	NCU00424T0	MGG_06465T0	YMR076C
OG_3241	PDE_07826	ANID_07259T0	AO090102000112	XP_001402270.1	XP_002568922.1	XP_002145149.1	XP_002340223.1	FGSG_12188T0	120899	NCU05716T0	MGG_06627T0	YLR128W
OG_3242	PDE_07828	ANID_07260T0	AO090102000115	XP_001402269.1	XP_002568924.1	XP_002145151.1	XP_002340221.1	FGSG_05465T0	110444	NCU00337T0	MGG_04996T0	YLR002C
OG_3243	PDE_07841	ANID_10922T0	AO090102000121	XP_001402265.1	XP_002568934.1	XP_002145154.1	XP_002340218.1	FGSG_06755T0	102593	NCU07560T0	MGG_05170T0	YNL252C
OG_3245	PDE_07847	ANID_07287T0	AO090102000125	XP_001402260.1	XP_002568938.1	XP_002145159.1	XP_002340215.1	FGSG_06566T0	121743	NCU08561T0	MGG_07616T0	YJR095W
OG_3246	PDE_07849	ANID_07290T0	AO090102000127	XP_001402258.1	XP_002568941.1	XP_002145164.1	XP_002340211.1	FGSG_06746T0	102603	NCU00348T0	MGG_05173T0	YPR094W
OG_3247	PDE_07859	ANID_07252T0	AO090102000104	XP_001402279.1	XP_002568954.1	XP_002145137.1	XP_002340237.1	FGSG_04101T0	105409	NCU00455T0	MGG_05199T0	YCL032W
OG_3248	PDE_07881	ANID_09492T0	AO090102000098	XP_001402285.1	XP_002568977.1	XP_002145134.1	XP_002340240.1	FGSG_02743T0	58897	NCU09496T0	MGG_08757T0	YJR127C
OG_3249	PDE_07883	ANID_12235T0	AO090023000240	XP_001394102.1	XP_002568979.1	XP_002145309.1	XP_002487242.1	FGSG_01612T0	22538	NCU05422T0	MGG_03283T0	YMR231W
OG_3250	PDE_07884	ANID_07250T0	AO090102000102	XP_001402280.1	XP_002568980.1	XP_002145138.1	XP_002340236.1	FGSG_04095T0	76311	NCU00430T0	MGG_05211T0	YLR138W
OG_3251	PDE_07899	ANID_02457T0	AO090023000230	XP_001394092.1	XP_002569000.1	XP_002145305.1	XP_002487246.1	FGSG_00302T0	53172	NCU03409T0	MGG_03897T0	YKL149C
OG_3252	PDE_07900	ANID_02456T0	AO090023000231	XP_001394091.1	XP_002569001.1	XP_002145306.1	XP_002487245.1	FGSG_10760T0	61771	NCU01615T0	MGG_03892T0	YMR185W
OG_3253	PDE_07902	ANID_02455T0	AO090023000227	XP_001393207.1	XP_002569004.1	XP_002145304.1	XP_002487247.1	FGSG_01470T0	78695	NCU08507T0	MGG_03238T0	YGR211W
OG_3254	PDE_07906	ANID_02450T0	AO090023000222	XP_001394085.1	XP_002569011.1	XP_002145297.1	XP_002487254.1	FGSG_06030T0	61945	NCU03526T0	MGG_06733T0	YDR390C
OG_3255	PDE_07907	ANID_10308T0	AO090023000221	XP_001394084.1	XP_002569012.1	XP_002145298.1	XP_002487253.1	FGSG_06029T0	61690	NCU03525T0	MGG_06734T0	YKL055C
OG_3256	PDE_07910	ANID_06933T0	AO090038000621	XP_001395105.1	XP_002569015.1	XP_002153209.1	XP_002488241.1	FGSG_00805T0	62153	NCU02906T0	MGG_08562T0	YKL029C
OG_3257	PDE_07916	ANID_10304T0	AO090023000219	XP_001394083.1	XP_002569029.1	XP_002145300.1	XP_002487251.1	FGSG_01480T0	78693	NCU08510T0	MGG_12745T0	YPL083C
OG_3258	PDE_07917	ANID_02441T0	AO090023000210	XP_001394050.1	XP_002569030.1	XP_002145284.1	XP_002487267.1	FGSG_04268T0	55891	NCU08040T0	MGG_01832T0	YPL003W
OG_3259	PDE_07920	ANID_02438T0	AO090023000207	XP_001394053.1	XP_002569033.1	XP_002145287.1	XP_002487264.1	FGSG_05298T0	78560	NCU09745T0	MGG_06110T0	YOR262W
OG_3262	PDE_07960	ANID_00556T0	AO090023000471	XP_001392848.1	XP_002569176.1	XP_002150121.1	XP_002484157.1	FGSG_01699T0	70084	NCU08730T0	MGG_09555T0	YMR224C
OG_3263	PDE_07963	ANID_00559T0	AO090023000476	XP_001392851.1	XP_002569170.1	XP_002150096.1	XP_002484175.1	FGSG_09817T0	120173	NCU06632T0	MGG_06097T0	YGR082W
OG_3264	PDE_07964	ANID_00560T0	AO090023000477	XP_001392852.1	XP_002569169.1	XP_002150095.1	XP_002484176.1	FGSG_09816T0	55857	NCU06631T0	MGG_06098T0	YBR102C
OG_3265	PDE_07965	ANID_00561T0	AO090023000478	XP_001390229.1	XP_002567827.1	XP_002150093.1	XP_002484178.1	FGSG_09732T0	55814	NCU05226T0	MGG_04146T0	YDR061W
OG_3266	PDE_07977	ANID_00576T0	AO090023000496	XP_001392871.1	XP_002569150.1	XP_002150075.1	XP_002484194.1	FGSG_05306T0	122193	NCU06626T0	MGG_06100T0	YBR097W
OG_3267	PDE_07982	ANID_00579T0	AO090023000500	XP_001392874.1	XP_002569145.1	XP_002150072.1	XP_002484196.1	FGSG_09722T0	120106	NCU07719T0	MGG_07125T0	YPL117C
OG_3268	PDE_07985	ANID_00582T0	AO090023000503	XP_001392877.1	XP_002569142.1	XP_002150070.1	XP_002484199.1	FGSG_09724T0	55902	NCU07717T0	MGG_07124T0	YNL312W
OG_3269	PDE_07986	ANID_00583T0	AO090023000504	XP_001392878.1	XP_002569141.1	XP_002150071.1	XP_002484198.1	FGSG_09766T0	74818	NCU07712T0	MGG_04179T0	YDL031W
OG_3270	PDE_07992	ANID_00589T0	AO090023000510	XP_001392896.1	XP_002569081.1	XP_002150065.1	XP_002484204.1	FGSG_05687T0	109536	NCU04439T0	MGG_08049T0	YJL033W
OG_3271	PDE_07998	ANID_00594T0	AO090023000519	XP_001392904.1	XP_002569076.1	XP_002150058.1	XP_002484210.1	FGSG_09787T0	120156	NCU09740T0	MGG_07116T0	YIL129C
OG_3272	PDE_08001	ANID_00597T0	AO090023000522	XP_001392911.1	XP_002569073.1	XP_002153102.1	XP_002487566.1	FGSG_07183T0	2100	NCU03630T0	MGG_08195T0	YNL149C
OG_3275	PDE_08055	ANID_05340T0	AO090103000410	XP_001390947.1	XP_002564082.1	XP_002153122.1	XP_002488335.1	FGSG_13623T0	30274	NCU07331T0	MGG_07433T0	YER127W
OG_3276	PDE_08057	ANID_05341T0	AO090103000413	XP_001390945.1	XP_002564084.1	XP_002153118.1	XP_002487585.1	FGSG_09591T0	75001	NCU04379T0	MGG_01550T0	YDR373W
OG_3277	PDE_08059	ANID_05344T0	AO090103000407	XP_001390939.1	XP_002564086.1	XP_002143197.1	XP_002479497.1	FGSG_12683T0	120075	NCU09731T0	MGG_01756T0	YGL058W
OG_3278	PDE_08062	ANID_05346T0	AO090103000403	XP_001390937.1	XP_002564089.1	XP_002143200.1	XP_002479499.1	FGSG_09631T0	103850	NCU07261T0	MGG_10494T0	YBR110W
OG_3279	PDE_08063	ANID_05347T0	AO090103000402	XP_001390935.1	XP_002564090.1	XP_002143201.1	XP_002479500.1	FGSG_09632T0	55511	NCU07262T0	MGG_10493T0	YDR205W
OG_3280	PDE_08074	ANID_05356T0	AO090103000383	XP_001390219.1	XP_002564097.1	XP_002153130.1	XP_002488328.1	FGSG_09633T0	103853	NCU07263T0	MGG_10492T0	YOR100C
OG_3282	PDE_08087	ANID_05406T0	AO090103000347	XP_001392968.1	XP_002564115.1	XP_002145834.1	XP_002478098.1	FGSG_09801T0	55125	NCU06338T0	MGG_06162T0	YNL088W
OG_3283	PDE_08095	ANID_05438T0	AO090103000327	XP_001392981.1	XP_002564128.1	XP_002145818.1	XP_002478083.1	FGSG_09803T0	103761	NCU06340T0	MGG_06164T0	YBR155W
OG_3284	PDE_08101	ANID_05442T0	AO090103000332	XP_001392987.1	XP_002564134.1	XP_002145840.1	XP_002478104.1	FGSG_06895T0	120998	NCU00477T0	MGG_05663T0	YMR297W
OG_3285	PDE_08102	ANID_05443T0	AO090103000333	XP_001392988.1	XP_002564135.1	XP_002145839.1	XP_002478103.1	FGSG_06894T0	46582	NCU00476T0	MGG_05662T0	YLR022C
OG_3286	PDE_08117	ANID_05451T0	AO090003000467	XP_001393011.1	XP_002564151.1	XP_002145807.1	XP_002478074.1	FGSG_00746T0	79419	NCU03028T0	MGG_01318T0	YMR276W
OG_3287	PDE_08118	ANID_05452T0	AO090003000466	XP_001393012.1	XP_002564152.1	XP_002145808.1	XP_002478075.1	FGSG_07245T0	75965	NCU00396T0	MGG_06457T0	YML049C
OG_3289	PDE_08123	ANID_05455T0	AO090003000462	XP_001393027.1	XP_002564157.1	XP_002145802.1	XP_002478070.1	FGSG_07262T0	57494	NCU00336T0	MGG_04995T0	YJL109C
OG_3290	PDE_08133	ANID_11813T0	AO090003000455	XP_001393113.1	XP_002564169.1	XP_002145775.1	XP_002478045.1	FGSG_01098T0	56215	NCU11053T0	MGG_09953T0	YIL007C
OG_3291	PDE_08143	ANID_10675T0	AO090003000448	XP_001393123.1	XP_002564191.1	XP_002147261.1	XP_002481381.1	FGSG_10250T0	104803	NCU06726T0	MGG_06196T0	YLR351C
OG_3292	PDE_08147	ANID_05491T0	AO090003000445	XP_001393132.1	XP_002564285.1	XP_002147265.1	XP_002481387.1	FGSG_10283T0	82409	NCU08926T0	MGG_05998T0	YNL242W
OG_3293	PDE_08151	ANID_05495T0	AO090003000442	XP_001393135.1	XP_002564278.1	XP_002147278.1	XP_002481398.1	FGSG_01505T0	62718	NCU11516T0	MGG_03728T0	YOR339C
OG_3294	PDE_08152	ANID_05494T0	AO090003000441	XP_001393136.1	XP_002564277.1	XP_002147279.1	XP_002481399.1	FGSG_01506T0	78309	NCU08346T0	MGG_03729T0	YBR274W
OG_3295	PDE_08161	ANID_05498T0	AO090003000438	XP_001393139.1	XP_002564274.1	XP_002147282.1	XP_002481401.1	FGSG_08619T0	49873	NCU03909T0	MGG_06509T0	YKR062W
OG_3296	PDE_08165	ANID_05512T0	AO090003000435	XP_001393141.1	XP_002564271.1	XP_002147286.1	XP_002481405.1	FGSG_04986T0	33090	NCU07321T0	MGG_04948T0	YER134C
OG_3297	PDE_08171	ANID_05517T0	AO090003000427	XP_001393149.1	XP_002564253.1	XP_002147287.1	XP_002481406.1	FGSG_02237T0	70811	NCU05939T0	MGG_08345T0	YFL009W
OG_3298	PDE_08172	ANID_05518T0	AO090003000426	XP_001393150.1	XP_002564252.1	XP_002147293.1	XP_002481422.1	FGSG_12916T0	111194	NCU04081T0	MGG_00811T0	YDR336W
OG_3299	PDE_08173	ANID_05519T0	AO090003000425	XP_001393151.1	XP_002564251.1	XP_002147294.1	XP_002481423.1	FGSG_06007T0	77979	NCU09461T0	MGG_02434T0	YJL024C
OG_3300	PDE_08175	ANID_05521T0	AO090003000421	XP_001393153.1	XP_002564249.1	XP_002147297.1	XP_002481426.1	FGSG_10528T0	79746	NCU04535T0	MGG_13613T0	YLR045C
OG_3301	PDE_08177	ANID_05522T0	AO090003000418	XP_001393154.1	XP_002564247.1	XP_002147391.1	XP_002481525.1	FGSG_09852T0	60928	NCU02419T0	MGG_09556T0	YMR188C
OG_3302	PDE_08186	ANID_10677T0	AO090003000413	XP_001393160.1	XP_002564236.1	XP_002147384.1	XP_002481516.1	FGSG_07962T0	121506	NCU11255T0	MGG_03549T0	YGL163C
OG_3303	PDE_08187	ANID_10682T0	AO090003000408	XP_001393161.1	XP_002564235.1	XP_002147383.1	XP_002481515.1	FGSG_09846T0	106730	NCU02409T0	MGG_03568T0	YLR386W
OG_3304	PDE_08197	ANID_10455T0	AO090003000401	XP_001393172.1	XP_002564210.1	XP_002147328.1	XP_002481476.1	FGSG_06387T0	61153	NCU02395T0	MGG_09567T0	YOR278W
OG_3305	PDE_08202	ANID_03710T0	AO090003000388	XP_001391012.1	XP_002564202.1	XP_002147314.1	XP_002481451.1	FGSG_07951T0	107616	NCU06878T0	MGG_00874T0	YGR113W
OG_3306	PDE_08210	ANID_10465T0	AO090003000394	XP_001393177.1	XP_002564196.1	XP_002147317.1	XP_002481457.1	FGSG_07954T0	61161	NCU02371T0	MGG_03522T0	YPL246C
OG_3307	PDE_08211	ANID_10439T0	AO090003000395	XP_001393176.1	XP_002564195.1	XP_002147318.1	XP_002481458.1	FGSG_07955T0	121504	NCU02368T0	MGG_03523T0	YLR088W
OG_3308	PDE_08212	ANID_03716T0	AO090003000397	XP_001393175.1	XP_002564193.1	XP_002147319.1	XP_002481459.1	FGSG_07956T0	77330	NCU02374T0	MGG_03524T0	YDR427W
OG_3309	PDE_08219	ANID_03702T0	AO090003000376	XP_001391004.1	XP_002564295.1	XP_002147304.1	XP_002481443.1	FGSG_06009T0	48146	NCU09463T0	MGG_02432T0	YPL160W
OG_3310	PDE_08221	ANID_03692T0	AO090003000375	XP_001391002.1	XP_002564474.1	XP_002147302.1	XP_002481441.1	FGSG_00333T0	102617	NCU06839T0	MGG_03197T0	YOL107W
OG_3311	PDE_08223	ANID_03693T0	AO090003000373	XP_001390999.1	XP_002564475.1	XP_002147301.1	XP_002481440.1	FGSG_00332T0	73769	NCU06838T0	MGG_03198T0	YBR103W
OG_3312	PDE_08227	ANID_03686T0	AO090009000151	XP_001390986.1	XP_002564480.1	XP_002147334.1	XP_002481486.1	FGSG_06318T0	61190	NCU06107T0	MGG_14875T0	YGL220W
OG_3313	PDE_08233	ANID_10459T0	AO090003000364	XP_001390992.1	XP_002564468.1	XP_002147401.1	XP_002481529.1	FGSG_06358T0	121569	NCU02414T0	MGG_03517T0	YDR211W
OG_3314	PDE_08236	ANID_03691T0	AO090003000368	XP_001390995.1	XP_002564463.1	XP_002147392.1	XP_002481526.1	FGSG_09851T0	22154	NCU02420T0	MGG_09557T0	YER047C
OG_3315	PDE_08241	ANID_10441T0	AO090009000163	XP_001390984.1	XP_002564462.1	XP_002147332.1	XP_002481484.1	FGSG_09850T0	62685	NCU02421T0	MGG_09558T0	YNL041C
OG_3316	PDE_08245	ANID_11730T0	AO090009000169	XP_001390980.1	XP_002564458.1	XP_002147324.1	XP_002481462.1	FGSG_07948T0	22153	NCU06875T0	MGG_00867T0	YJR074W
OG_3317	PDE_08254	ANID_03735T0	AO090009000185	XP_001390971.1	XP_002564444.1	XP_002147501.1	XP_002481646.1	FGSG_10353T0	81785	NCU03852T0	MGG_08105T0	YKL092C
OG_3318	PDE_08255	ANID_03734T0	AO090009000183	XP_001390972.1	XP_002564443.1	XP_002147500.1	XP_002481645.1	FGSG_13660T0	106761	NCU02422T0	MGG_09559T0	YDL149W
OG_3319	PDE_08256	ANID_03733T0	AO090009000178	XP_001390973.1	XP_002564441.1	XP_002147499.1	XP_002481644.1	FGSG_06305T0	22252	NCU02235T0	MGG_11475T0	YLR057W
OG_3320	PDE_08257	ANID_03732T0	AO090009000176	XP_001390974.1	XP_002564440.1	XP_002147498.1	XP_002481643.1	FGSG_06374T0	77412	NCU11257T0	MGG_03559T0	YDL146W
OG_3321	PDE_08258	ANID_03738T0	AO090009000188	XP_001390968.1	XP_002564439.1	XP_002147503.1	XP_002481648.1	FGSG_09839T0	121533	NCU02403T0	MGG_15280T0	YLR201C
OG_3322	PDE_08265	ANID_10722T0	AO090009000193	XP_001390960.1	XP_002564434.1	XP_002147507.1	XP_002481654.1	FGSG_12866T0	61409	NCU02281T0	MGG_00877T0	YOR124C
OG_3324	PDE_08271	ANID_05662T0	AO090009000201	XP_001389370.1	XP_002564424.1	XP_002147528.1	XP_002481676.1	FGSG_01248T0	49197	NCU02380T0	MGG_03551T0	YIL078W
OG_3325	PDE_08273	ANID_10701T0	AO090009000203	XP_001389368.1	XP_002564422.1	XP_002147526.1	XP_002481674.1	FGSG_06370T0	121550	NCU02381T0	MGG_03550T0	YER026C
OG_3326	PDE_08292	ANID_05656T0	AO090009000213	XP_001389355.1	XP_002564412.1	XP_002147535.1	XP_002481687.1	FGSG_10120T0	102953	NCU01411T0	MGG_09502T0	YBR043C
OG_3327	PDE_08294	ANID_05638T0	AO090009000218	XP_001389352.1	XP_002564410.1	XP_002147537.1	XP_002481689.1	FGSG_10110T0	123554	NCU01397T0	MGG_11505T0	YHL013C
OG_3328	PDE_08303	ANID_05642T0	AO090009000225	XP_001389340.1	XP_002564401.1	XP_002147548.1	XP_002481698.1	FGSG_10270T0	104878	NCU03874T0	MGG_01011T0	YJR056C
OG_3330	PDE_08307	ANID_01957T0	AO090009000229	XP_001389338.1	XP_002564397.1	XP_002147553.1	XP_002481702.1	FGSG_10175T0	63503	NCU01404T0	MGG_00735T0	YOR201C
OG_3331	PDE_08310	ANID_01954T0	AO090009000232	XP_001389333.1	XP_002564393.1	XP_002147556.1	XP_002481705.1	FGSG_09958T0	103350	NCU03926T0	MGG_07271T0	YDR175C
OG_3332	PDE_08321	ANID_01949T0	AO090009000242	XP_001389325.1	XP_002564386.1	XP_002150948.1	XP_002483137.1	FGSG_04350T0	59988	NCU09349T0	MGG_06522T0	YMR290C
OG_3333	PDE_08328	ANID_01935T0	AO090009000259	XP_001389314.1	XP_002564369.1	XP_002147668.1	XP_002481835.1	FGSG_07033T0	119707	NCU00277T0	MGG_14713T0	YOR367W
OG_3334	PDE_08338	ANID_04163T0	AO090009000264	XP_001389307.1	XP_002564357.1	XP_002147691.1	XP_002481861.1	FGSG_09870T0	45736	NCU05810T0	MGG_04719T0	YMR116C
OG_3335	PDE_08349	ANID_03576T0	AO090009000284	XP_001389284.1	XP_002564343.1	XP_002147651.1	XP_002481781.1	FGSG_00439T0	57784	NCU02733T0	MGG_04806T0	YDR084C
OG_3336	PDE_08357	ANID_03583T0	AO090009000291	XP_001389275.1	XP_002564335.1	XP_002151128.1	XP_002341917.1	FGSG_09156T0	123561	NCU03219T0	MGG_15291T0	YNL238W
OG_3337	PDE_08358	ANID_03584T0	AO090009000292	XP_001389274.1	XP_002564334.1	XP_002151126.1	XP_002341918.1	FGSG_09157T0	123562	NCU03218T0	MGG_03638T0	YJL036W
OG_3338	PDE_08359	ANID_03586T0	AO090009000294	XP_001389272.1	XP_002564333.1	XP_002151120.1	XP_002341922.1	FGSG_00375T0	46301	NCU02536T0	MGG_11732T0	YGR255C
OG_3339	PDE_08360	ANID_00046T0	AO090009000295	XP_001389271.1	XP_002564332.1	XP_002151119.1	XP_002341923.1	FGSG_06880T0	121051	NCU06914T0	MGG_15290T0	YPR033C
OG_3340	PDE_08365	ANID_03588T0	AO090009000318	XP_001389268.1	XP_002564328.1	XP_002151114.1	XP_002341929.1	FGSG_01233T0	63828	NCU07472T0	MGG_09909T0	YNR030W
OG_3341	PDE_08367	ANID_02415T0	AO090026000228	XP_001399683.1	XP_002558040.1	XP_002145218.1	XP_002487338.1	FGSG_00365T0	105191	NCU02533T0	MGG_09284T0	YPR110C
OG_3342	PDE_08369	ANID_02417T0	AO090026000226	XP_001399681.1	XP_002558038.1	XP_002145221.1	XP_002487336.1	FGSG_00363T0	57568	NCU02531T0	MGG_09282T0	YGR099W
OG_3343	PDE_08378	ANID_02420T0	AO090026000203	XP_001399676.1	XP_002558031.1	XP_002150040.1	XP_002484228.1	FGSG_07051T0	76191	NCU03042T0	MGG_00356T0	YMR288W
OG_3344	PDE_08400	ANID_06376T0	AO090026000166	XP_001399639.1	XP_002558075.1	XP_002143290.1	XP_002479594.1	FGSG_05489T0	65808	NCU00211T0	MGG_06295T0	YKL138C
OG_3345	PDE_08401	ANID_11859T0	AO090026000165	XP_001399638.1	XP_002558076.1	XP_002143291.1	XP_002479595.1	FGSG_05394T0	70532	NCU07576T0	MGG_04664T0	YPR140W
OG_3346	PDE_08403	ANID_06374T0	AO090026000163	XP_001399636.1	XP_002558078.1	XP_002143292.1	XP_002479596.1	FGSG_02752T0	58627	NCU07070T0	MGG_04993T0	YLR276C
OG_3347	PDE_08405	ANID_05646T0	AO090003001121	XP_001401936.1	XP_002564709.1	XP_002151257.1	XP_002341780.1	FGSG_09503T0	75368	NCU04796T0	MGG_09512T0	YIL160C
OG_3349	PDE_08409	ANID_05632T0	AO090003001118	XP_001401931.1	XP_002564704.1	XP_002151249.1	XP_002341784.1	FGSG_10503T0	65200	NCU04541T0	MGG_09695T0	YDR486C
OG_3350	PDE_08413	ANID_05627T0	AO090003001114	XP_001401927.1	XP_002564698.1	XP_002151244.1	XP_002341790.1	FGSG_08487T0	52553	NCU04784T0	MGG_04617T0	YGL092W
OG_3352	PDE_08427	ANID_05618T0	AO090003001106	XP_001401915.1	XP_002564669.1	XP_002151237.1	XP_002341797.1	FGSG_08486T0	112190	NCU09871T0	MGG_00458T0	YOR257W
OG_3353	PDE_08429	ANID_05617T0	AO090003001104	XP_001401914.1	XP_002564667.1	XP_002151238.1	XP_002341796.1	FGSG_12264T0	65926	NCU08706T0	MGG_00206T0	YNL218W
OG_3354	PDE_08433	ANID_05614T0	AO090003001100	XP_001401910.1	XP_002564664.1	XP_002151228.1	XP_002341816.1	FGSG_10742T0	67472	NCU09337T0	MGG_12804T0	YNL279W
OG_3355	PDE_08437	ANID_05610T0	AO090003001097	XP_001401906.1	XP_002564661.1	XP_002143711.1	XP_002480033.1	FGSG_06041T0	4117	NCU03010T0	MGG_02611T0	YBR115C
OG_3358	PDE_08448	ANID_05607T0	AO090003001091	XP_001401896.1	XP_002564644.1	XP_002151258.1	XP_002341779.1	FGSG_06417T0	81457	NCU05620T0	MGG_04342T0	YFL007W
OG_3359	PDE_08450	ANID_05579T0	AO090003001064	XP_001401859.1	XP_002564641.1	XP_002151303.1	XP_002341731.1	FGSG_10530T0	65104	NCU05837T0	MGG_06537T0	YLL040C
OG_3360	PDE_08455	ANID_05588T0	AO090003001068	XP_001401861.1	XP_002564638.1	XP_002151300.1	XP_002341728.1	FGSG_01475T0	62986	NCU03359T0	MGG_03926T0	YPR024W
OG_3361	PDE_08458	ANID_05586T0	AO090003001069	XP_001401863.1	XP_002564636.1	XP_002151296.1	XP_002341726.1	FGSG_08773T0	122551	NCU11213T0	MGG_01288T0	YDL055C
OG_3362	PDE_08459	ANID_05585T0	AO090003001070	XP_001401864.1	XP_002564635.1	XP_002151308.1	XP_002341725.1	FGSG_13596T0	2634	NCU05991T0	MGG_01303T0	YLR100W
OG_3363	PDE_08466	ANID_05592T0	AO090003001078	XP_001401879.1	XP_002564624.1	XP_002151288.1	XP_002341734.1	FGSG_10511T0	4751	NCU06067T0	MGG_09697T0	YAL041W
OG_3364	PDE_08476	ANID_05601T0	AO090003001086	XP_001401890.1	XP_002564612.1	XP_002151279.1	XP_002341754.1	FGSG_00346T0	123631	NCU03748T0	MGG_08564T0	YNR050C
OG_3365	PDE_08487	ANID_03677T0	AO090009000460	XP_001389216.1	XP_002564599.1	XP_002151508.1	XP_002341693.1	FGSG_00604T0	21635	NCU07300T0	MGG_05371T0	YML096W
OG_3366	PDE_08488	ANID_03675T0	AO090009000459	XP_001389215.1	XP_002564600.1	XP_002151511.1	XP_002341689.1	FGSG_09286T0	65290	NCU04050T0	MGG_00602T0	YEL009C
OG_3367	PDE_08496	ANID_03665T0	AO090009000456	XP_001389211.1	XP_002564580.1	XP_002151514.1	XP_002341687.1	FGSG_01006T0	75475	NCU02632T0	MGG_04433T0	YGR125W
OG_3368	PDE_08498	ANID_03666T0	AO090009000454	XP_001389210.1	XP_002564581.1	XP_002151515.1	XP_002341686.1	FGSG_01007T0	21653	NCU02631T0	MGG_04434T0	YDR013W
OG_3369	PDE_08501	ANID_03669T0	AO090009000447	XP_001389206.1	XP_002564586.1	XP_002151518.1	XP_002341683.1	FGSG_09275T0	109479	NCU07071T0	MGG_00632T0	YNL288W
OG_3371	PDE_08507	ANID_03673T0	AO090009000442	XP_001389199.1	XP_002564593.1	XP_002151540.1	XP_002341675.1	FGSG_01377T0	58036	NCU02970T0	MGG_05621T0	YJL179W
OG_3372	PDE_08511	ANID_03663T0	AO090009000436	XP_001389189.1	XP_002564595.1	XP_002151535.1	XP_002341680.1	FGSG_01375T0	120556	NCU02973T0	MGG_05623T0	YDL119C
OG_3373	PDE_08515	ANID_10434T0	AO090009000432	XP_001389185.1	XP_002564578.1	XP_002151380.1	XP_002341670.1	FGSG_08400T0	64437	NCU03924T0	MGG_01032T0	YHR154W
OG_3374	PDE_08516	ANID_11722T0	AO090009000431	XP_001389184.1	XP_002564577.1	XP_002151379.1	XP_002341669.1	FGSG_08401T0	64485	NCU03898T0	MGG_01031T0	YJR102C
OG_3375	PDE_08520	ANID_03657T0	AO090009000426	XP_001389177.1	XP_002564573.1	XP_002151376.1	XP_002341666.1	FGSG_01184T0	122378	NCU03065T0	MGG_00193T0	YOL021C
OG_3376	PDE_08527	ANID_03649T0	AO090003000992	XP_001389167.1	XP_002564566.1	XP_002151368.1	XP_002341658.1	FGSG_01290T0	104704	NCU02757T0	MGG_05647T0	YEL050C
OG_3377	PDE_08530	ANID_10450T0	AO090003000995	XP_001389164.1	XP_002564562.1	XP_002151364.1	XP_002341655.1	FGSG_11632T0	68605	NCU04407T0	MGG_06857T0	YOL124C
OG_3378	PDE_08532	ANID_10433T0	AO090003000997	XP_001389162.1	XP_002564560.1	XP_002151362.1	XP_002341653.1	FGSG_01130T0	123437	NCU09382T0	MGG_04565T0	YDR161W
OG_3379	PDE_08533	ANID_03646T0	AO090003000998	XP_001389161.1	XP_002564559.1	XP_002151361.1	XP_002341652.1	FGSG_01129T0	80990	NCU09381T0	MGG_04566T0	YDR152W
OG_3380	PDE_08535	ANID_03644T0	AO090003000999	XP_001389159.1	XP_002564557.1	XP_002151359.1	XP_002341650.1	FGSG_09295T0	122872	NCU10477T0	MGG_07914T0	YGL087C
OG_3381	PDE_08536	ANID_03643T0	AO090003001000	XP_001389157.1	XP_002564556.1	XP_002151358.1	XP_002341649.1	FGSG_13549T0	109492	NCU05634T0	MGG_07913T0	YNL297C
OG_3382	PDE_08538	ANID_03641T0	AO090003001003	XP_001389154.1	XP_002564554.1	XP_002151356.1	XP_002341645.1	FGSG_01018T0	56934	NCU02702T0	MGG_04446T0	YDR248C
OG_3384	PDE_08545	ANID_03635T0	AO090003001010	XP_001389151.1	XP_002564549.1	XP_002151353.1	XP_002341642.1	FGSG_11596T0	123695	NCU04412T0	MGG_05167T0	YDL202W
OG_3385	PDE_08552	ANID_03628T0	AO090003001023	XP_001389144.1	XP_002564541.1	XP_002151347.1	XP_002341635.1	FGSG_02774T0	68479	NCU11379T0	MGG_05151T0	YDL040C
OG_3386	PDE_08553	ANID_10453T0	AO090003001024	XP_001389143.1	XP_002564540.1	XP_002151346.1	XP_002341634.1	FGSG_01189T0	63780	NCU07295T0	MGG_13028T0	YJL054W
OG_3387	PDE_08554	ANID_05529T0	AO090003001025	XP_001389142.1	XP_002564536.1	XP_002151344.1	XP_002341632.1	FGSG_01188T0	78909	NCU07296T0	MGG_05376T0	YNL161W
OG_3388	PDE_08555	ANID_05530T0	AO090003001026	XP_001389141.1	XP_002564535.1	XP_002151343.1	XP_002341631.1	FGSG_01187T0	63624	NCU07299T0	MGG_05375T0	YDL043C
OG_3389	PDE_08556	ANID_05531T0	AO090003001027	XP_001389140.1	XP_002564534.1	XP_002151342.1	XP_002341630.1	FGSG_00425T0	120813	NCU09139T0	MGG_00378T0	YER007W
OG_3390	PDE_08560	ANID_05534T0	AO090003001032	XP_001389127.1	XP_002564531.1	XP_002151339.1	XP_002341627.1	FGSG_12767T0	110170	NCU07931T0	MGG_12929T0	YNL274C
OG_3391	PDE_08563	ANID_05536T0	AO090003001034	XP_001389129.1	XP_002564528.1	XP_002151337.1	XP_002341625.1	FGSG_04038T0	54521	NCU04507T0	MGG_00101T0	YJR072C
OG_3392	PDE_08572	ANID_05563T0	AO090003001045	XP_001389120.1	XP_002564522.1	XP_002151329.1	XP_002341617.1	FGSG_07908T0	122778	NCU04923T0	MGG_00097T0	YBR149W
OG_3393	PDE_08577	ANID_05569T0	AO090003001052	XP_001401845.1	XP_002564518.1	XP_002151323.1	XP_002341609.1	FGSG_04308T0	66091	NCU05423T0	MGG_03192T0	YDR311W
OG_3394	PDE_08579	ANID_05570T0	AO090003001054	XP_001401842.1	XP_002564516.1	XP_002151321.1	XP_002341607.1	FGSG_00297T0	75032	NCU03461T0	MGG_12109T0	YNL097C
OG_3395	PDE_08580	ANID_05571T0	AO090003001055	XP_001401841.1	XP_002564515.1	XP_002151320.1	XP_002341606.1	FGSG_04309T0	50531	NCU05425T0	MGG_12767T0	YIL125W
OG_3396	PDE_08597	ANID_05574T0	AO090003001057	XP_001401848.1	XP_002564510.1	XP_002151310.1	XP_002341602.1	FGSG_04453T0	122819	NCU09561T0	MGG_00213T0	YOL146W
OG_3397	PDE_08602	ANID_03626T0	AO090009000333	XP_001389234.1	XP_002564484.1	XP_002151164.1	XP_002341875.1	FGSG_10669T0	105832	NCU03194T0	MGG_01256T0	YOR128C
OG_3398	PDE_08608	ANID_03622T0	AO090009000328	XP_001389238.1	XP_002564471.1	XP_002151157.1	XP_002341881.1	FGSG_01503T0	78314	NCU08343T0	MGG_03726T0	YOR301W
OG_3399	PDE_08610	ANID_03620T0	AO090009000325	XP_001389242.1	XP_002564473.1	XP_002151153.1	XP_002341885.1	FGSG_00281T0	64642	NCU11531T0	MGG_03676T0	YOR368W
OG_3400	PDE_08615	ANID_10446T0	AO090009000300	XP_001390173.1	XP_002564303.1	XP_002151148.1	XP_002341893.1	FGSG_01846T0	110015	NCU04111T0	MGG_09209T0	YLR361C
OG_3401	PDE_08619	ANID_03602T0	AO090009000303	XP_001389249.1	XP_002564313.1	XP_002151145.1	XP_002341898.1	FGSG_02043T0	22911	NCU07779T0	MGG_13020T0	YAL021C
OG_3402	PDE_08626	ANID_03595T0	AO090009000310	XP_001389261.1	XP_002564320.1	XP_002151138.1	XP_002341905.1	FGSG_02012T0	123113	NCU04138T0	MGG_06744T0	YBR122C
OG_3403	PDE_08627	ANID_03594T0	AO090009000311	XP_001389262.1	XP_002564321.1	XP_002151136.1	XP_002341908.1	FGSG_02011T0	123111	NCU04137T0	MGG_06743T0	YOR069W
OG_3404	PDE_08628	ANID_03593T0	AO090009000312	XP_001389263.1	XP_002564322.1	XP_002151135.1	XP_002341909.1	FGSG_00493T0	119603	NCU09264T0	MGG_01608T0	YJR024C
OG_3405	PDE_08629	ANID_03592T0	AO090009000313	XP_001389264.1	XP_002564324.1	XP_002151134.1	XP_002341910.1	FGSG_00491T0	73678	NCU09265T0	MGG_01607T0	YAL058W
OG_3407	PDE_08640	ANID_10800T0	AO090026000254	XP_001399697.1	XP_002558010.1	XP_002145229.1	XP_002487328.1	FGSG_01963T0	122169	NCU11773T0	MGG_06200T0	YIL042C
OG_3408	PDE_08643	ANID_06334T0	AO090026000256	XP_001399701.1	XP_002558013.1	XP_002145232.1	XP_002487325.1	FGSG_09795T0	103506	NCU04348T0	MGG_06202T0	YPL217C
OG_3409	PDE_08650	ANID_06329T0	AO090026000261	XP_001399710.1	XP_002558002.1	XP_002145238.1	XP_002487319.1	FGSG_09575T0	120236	NCU07702T0	MGG_01741T0	YLR087C
OG_3410	PDE_08651	ANID_06328T0	AO090026000262	XP_001399711.1	XP_002558001.1	XP_002145239.1	XP_002487318.1	FGSG_09576T0	120238	NCU07701T0	MGG_15321T0	YKR051W
OG_3411	PDE_08664	ANID_11853T0	AO090026000318	XP_001399369.1	XP_002557980.1	XP_002145249.1	XP_002487307.1	FGSG_01929T0	70778	NCU08020T0	MGG_01716T0	YNL082W
OG_3412	PDE_08665	ANID_11244T0	AO090026000317	XP_001399368.1	XP_002557979.1	XP_002145250.1	XP_002487306.1	FGSG_01931T0	52829	NCU07986T0	MGG_15076T0	YDR105C
OG_3413	PDE_08666	ANID_06220T0	AO090026000316	XP_001399367.1	XP_002557978.1	XP_002145251.1	XP_002487305.1	FGSG_01930T0	112458	NCU07985T0	MGG_11132T0	YMR155W
OG_3414	PDE_08668	ANID_10791T0	AO090026000314	XP_001399364.1	XP_002557976.1	XP_002145254.1	XP_002487303.1	FGSG_06198T0	3362	NCU04355T0	MGG_07151T0	YJL100W
OG_3415	PDE_08674	ANID_06225T0	AO090026000294	XP_001399360.1	XP_002557973.1	XP_002145260.1	XP_002487296.1	FGSG_05314T0	108082	NCU05313T0	MGG_06075T0	YIL065C
OG_3416	PDE_08698	ANID_06243T0	AO090026000271	XP_001399336.1	XP_002557560.1	XP_002147093.1	XP_002479362.1	FGSG_04418T0	50071	NCU01498T0	MGG_15325T0	YJL106W
OG_3417	PDE_08699	ANID_06244T0	AO090026000270	XP_001399338.1	XP_002557561.1	XP_002147094.1	XP_002479363.1	FGSG_10879T0	80890	NCU01806T0	MGG_06683T0	YDL111C
OG_3418	PDE_08703	ANID_06250T0	AO090026000330	XP_001399318.1	XP_002557566.1	XP_002147105.1	XP_002479373.1	FGSG_10878T0	67205	NCU01803T0	MGG_06681T0	YGL017W
OG_3419	PDE_08704	ANID_06251T0	AO090026000332	XP_001399320.1	XP_002557568.1	XP_002147104.1	XP_002479372.1	FGSG_10876T0	67300	NCU01804T0	MGG_06680T0	YOR163W
OG_3420	PDE_08708	ANID_06249T0	AO090026000329	XP_001399317.1	XP_002557571.1	XP_002147106.1	XP_002479374.1	FGSG_01450T0	48924	NCU01504T0	MGG_03218T0	YKL159C
OG_3421	PDE_08711	ANID_06248T0	AO090026000264	XP_001399316.1	XP_002557576.1	XP_002147110.1	XP_002479378.1	FGSG_00305T0	73783	NCU01516T0	MGG_03214T0	YOR232W
OG_3422	PDE_08712	ANID_06253T0	AO090026000265	XP_001399315.1	XP_002557577.1	XP_002147111.1	XP_002479379.1	FGSG_01449T0	122275	NCU01512T0	MGG_03217T0	YPR047W
OG_3423	PDE_08717	ANID_06257T0	AO090026000337	XP_001399310.1	XP_002557581.1	XP_002147121.1	XP_002479385.1	FGSG_06265T0	119742	NCU06738T0	MGG_01108T0	YDL195W
OG_3424	PDE_08723	ANID_06264T0	AO090026000343	XP_001399303.1	XP_002557592.1	XP_002148833.1	XP_002485384.1	FGSG_12270T0	5202	NCU01543T0	MGG_01057T0	YDL233W
OG_3425	PDE_08725	ANID_06265T0	AO090026000345	XP_001399300.1	XP_002557594.1	XP_002148828.1	XP_002485388.1	FGSG_04404T0	65225	NCU01502T0	MGG_01100T0	YER082C
OG_3426	PDE_08726	ANID_06266T0	AO090026000346	XP_001399299.1	XP_002557595.1	XP_002148829.1	XP_002485387.1	FGSG_04403T0	79817	NCU01503T0	MGG_01087T0	YDL060W
OG_3427	PDE_08727	ANID_06267T0	AO090026000347	XP_001399298.1	XP_002557596.1	XP_002148826.1	XP_002485390.1	FGSG_06277T0	119723	NCU01674T0	MGG_01121T0	YBL050W
OG_3428	PDE_08757	ANID_01770T0	AO090001000583	XP_001394659.1	XP_002557648.1	XP_002144700.1	XP_002340790.1	FGSG_09531T0	31976	NCU04068T0	MGG_04310T0	YHR147C
OG_3429	PDE_08758	ANID_01769T0	AO090001000584	XP_001394660.1	XP_002557649.1	XP_002144699.1	XP_002340791.1	FGSG_09532T0	79933	NCU04069T0	MGG_04311T0	YOL064C
OG_3430	PDE_08762	ANID_01766T0	AO090001000586	XP_001394664.1	XP_002557654.1	XP_002144704.1	XP_002340787.1	FGSG_05127T0	76992	NCU09551T0	MGG_07444T0	YMR088C
OG_3431	PDE_08776	ANID_01775T0	AO090001000578	XP_001394655.1	XP_002557670.1	XP_002144694.1	XP_002340796.1	FGSG_02191T0	70823	NCU05644T0	MGG_03759T0	YHR188C
OG_3432	PDE_08779	ANID_01777T0	AO090001000576	XP_001394653.1	XP_002557672.1	XP_002144692.1	XP_002340799.1	FGSG_05364T0	82123	NCU05943T0	MGG_12463T0	YKL005C
OG_3433	PDE_08782	ANID_01757T0	AO090001000574	XP_001394650.1	XP_002557675.1	XP_002144689.1	XP_002340801.1	FGSG_05365T0	124031	NCU05942T0	MGG_08343T0	YGR135W
OG_3434	PDE_08788	ANID_01752T0	AO090001000571	XP_001394645.1	XP_002557688.1	XP_002144686.1	XP_002340807.1	FGSG_08463T0	81576	NCU04077T0	MGG_00929T0	YFR030W
OG_3435	PDE_08789	ANID_01751T0	AO090001000570	XP_001394644.1	XP_002557689.1	XP_002144685.1	XP_002340808.1	FGSG_09300T0	65615	NCU04040T0	MGG_00559T0	YBR061C
OG_3436	PDE_08790	ANID_01750T0	AO090001000569	XP_001394643.1	XP_002557690.1	XP_002144684.1	XP_002340809.1	FGSG_05336T0	26029	NCU04041T0	MGG_00560T0	YBR142W
OG_3437	PDE_08792	ANID_01746T0	AO090001000562	XP_001394641.1	XP_002557695.1	XP_002146650.1	XP_002478956.1	FGSG_09241T0	2759	NCU09866T0	MGG_03841T0	YKL010C
OG_3438	PDE_08797	ANID_01743T0	AO090001000559	XP_001394637.1	XP_002557698.1	XP_002146644.1	XP_002478952.1	FGSG_09239T0	104609	NCU09862T0	MGG_03839T0	YML110C
OG_3439	PDE_08808	ANID_10228T0	AO090001000554	XP_001394605.1	XP_002557710.1	XP_002145894.1	XP_002478156.1	FGSG_09233T0	79854	NCU12146T0	MGG_11229T0	YER068W
OG_3440	PDE_08817	ANID_10230T0	AO090001000546	XP_001394595.1	XP_002557721.1	XP_002145886.1	XP_002478146.1	FGSG_08458T0	23237	NCU03963T0	MGG_06498T0	YLR017W
OG_3441	PDE_08818	ANID_10247T0	AO090003000225	XP_001394307.1	XP_002560417.1	XP_002144905.1	XP_002340488.1	FGSG_02232T0	68430	NCU07125T0	MGG_08332T0	YER140W
OG_3442	PDE_08824	ANID_02080T0	AO090003000285	XP_001394443.1	XP_002557842.1	XP_002145868.1	XP_002478130.1	FGSG_08603T0	70305	NCU04790T0	MGG_00449T0	YDR172W
OG_3443	PDE_08825	ANID_02081T0	AO090003000286	XP_001394444.1	XP_002557843.1	XP_002145867.1	XP_002478129.1	FGSG_08604T0	124116	NCU04789T0	MGG_00448T0	YGL164C
OG_3444	PDE_08828	ANID_03890T0	AO090003000289	XP_001393596.1	XP_002557847.1	XP_002145861.1	XP_002478125.1	FGSG_08372T0	61075	NCU12124T0	MGG_12211T0	YER162C
OG_3445	PDE_08832	ANID_02085T0	AO090003000295	XP_001394453.1	XP_002557850.1	XP_002144669.1	XP_002340830.1	FGSG_00367T0	105189	NCU08605T0	MGG_04529T0	YOR157C
OG_3446	PDE_08835	ANID_10257T0	AO090003000297	XP_001394456.1	XP_002557854.1	XP_002144663.1	XP_002340835.1	FGSG_01055T0	75534	NCU09237T0	MGG_00514T0	YBR233W
OG_3447	PDE_08837	ANID_02087T0	AO090003000299	XP_001394458.1	XP_002557855.1	XP_002144658.1	XP_002340840.1	FGSG_00551T0	102458	NCU08598T0	MGG_05700T0	YMR190C
OG_3448	PDE_08841	ANID_02093T0	AO090003000303	XP_001394465.1	XP_002557860.1	XP_002144612.1	XP_002340916.1	FGSG_07083T0	58636	NCU09220T0	MGG_05755T0	YGL124C
OG_3449	PDE_08842	ANID_02094T0	AO090003000304	XP_001394466.1	XP_002557861.1	XP_002144613.1	XP_002340915.1	FGSG_07084T0	58549	NCU09219T0	MGG_13176T0	YDR141C
OG_3450	PDE_08854	ANID_02104T0	AO090003000314	XP_001394477.1	XP_002557870.1	XP_002144642.1	XP_002340865.1	FGSG_00357T0	71050	NCU00504T0	MGG_04742T0	YDR140W
OG_3451	PDE_08855	ANID_02105T0	AO090003000315	XP_001394478.1	XP_002557872.1	XP_002144643.1	XP_002340864.1	FGSG_00358T0	124285	NCU00505T0	MGG_04741T0	YGR074W
OG_3452	PDE_08865	ANID_01929T0	AO090003000158	XP_001394268.1	XP_002557779.1	XP_002144768.1	XP_002340701.1	FGSG_09495T0	57100	NCU03892T0	MGG_02493T0	YML127W
OG_3453	PDE_08871	ANID_01922T0	AO090003000166	XP_001394262.1	XP_002557769.1	XP_002144773.1	XP_002340695.1	FGSG_08444T0	49923	NCU03972T0	MGG_06504T0	YPR108W
OG_3454	PDE_08878	ANID_01918T0	AO090003000174	XP_001394256.1	XP_002557763.1	XP_002144939.1	XP_002340457.1	FGSG_08601T0	124115	NCU09873T0	MGG_00450T0	YKR097W
OG_3455	PDE_08882	ANID_10239T0	AO090003000177	XP_001394253.1	XP_002557756.1	XP_002144935.1	XP_002340460.1	FGSG_08445T0	38767	NCU03971T0	MGG_06505T0	YBR236C
OG_3456	PDE_08885	ANID_01915T0	AO090003000180	XP_001394244.1	XP_002557754.1	XP_002144933.1	XP_002340462.1	FGSG_08760T0	4668	NCU04817T0	MGG_04969T0	YER141W
OG_3457	PDE_08887	ANID_01913T0	AO090003000186	XP_001394242.1	XP_002557752.1	XP_002144932.1	XP_002340463.1	FGSG_08761T0	72615	NCU04020T0	MGG_04966T0	YDR037W
OG_3458	PDE_08897	ANID_01904T0	AO090003000198	XP_001394237.1	XP_002560747.1	XP_002144921.1	XP_002340474.1	FGSG_09465T0	79993	NCU03980T0	MGG_11889T0	YJR064W
OG_3461	PDE_08910	ANID_01892T0	AO090003000215	XP_001394216.1	XP_002565859.1	XP_002152250.1	XP_002485816.1	FGSG_06415T0	51707	NCU05623T0	MGG_04228T0	YJL143W
OG_3464	PDE_08923	ANID_04174T0	AO090003000140	XP_001394288.1	XP_002557807.1	XP_002144753.1	XP_002340724.1	FGSG_09482T0	120424	NCU04815T0	MGG_11543T0	YML004C
OG_3465	PDE_08940	ANID_04167T0	AO090003000148	XP_001394277.1	XP_002557792.1	XP_002144762.1	XP_002340710.1	FGSG_08446T0	4721	NCU03966T0	MGG_01044T0	YAL048C
OG_3466	PDE_08948	ANID_01931T0	AO090003000156	XP_001394266.1	XP_002557785.1	XP_002144764.1	XP_002340706.1	FGSG_09499T0	120412	NCU03890T0	MGG_04954T0	YIL044C
OG_3467	PDE_08953	ANID_02077T0	AO090003000282	XP_001394440.1	XP_002557918.1	XP_002144728.1	XP_002340755.1	FGSG_08439T0	64820	NCU03961T0	MGG_06500T0	YGR145W
OG_3468	PDE_08962	ANID_02069T0	AO090003000270	XP_001394432.1	XP_002557903.1	XP_002144735.1	XP_002340748.1	FGSG_08620T0	64561	NCU03910T0	MGG_06510T0	YNL111C
OG_3469	PDE_08970	ANID_02068T0	AO090003000269	XP_001394431.1	XP_002560762.1	XP_002144737.1	XP_002340746.1	FGSG_09491T0	120418	NCU03897T0	MGG_06496T0	YJL080C
OG_3470	PDE_08978	ANID_02065T0	AO090003000263	XP_001394416.1	XP_002557891.1	XP_002144743.1	XP_002340738.1	FGSG_08390T0	112211	NCU10733T0	MGG_14680T0	YGL094C
OG_3471	PDE_08988	ANID_03913T0	AO090001000512	XP_001394156.1	XP_002557966.1	XP_002146654.1	XP_002478961.1	FGSG_01234T0	124340	NCU08377T0	MGG_09898T0	YJL005W
OG_3472	PDE_08995	ANID_03909T0	AO090001000518	XP_001393536.1	XP_002557950.1	XP_002144679.1	XP_002340818.1	FGSG_01035T0	75518	NCU02053T0	MGG_00485T0	YOR346W
OG_3473	PDE_08998	ANID_03907T0	AO090001000521	XP_001394539.1	XP_002557958.1	XP_002144676.1	XP_002340821.1	FGSG_09338T0	23154	NCU02556T0	MGG_01207T0	YGR274C
OG_3474	PDE_08999	ANID_11248T0	AO090001000523	XP_001394551.1	XP_002557956.1	XP_002144674.1	XP_002340823.1	FGSG_07092T0	105692	NCU09217T0	MGG_05757T0	YDR517W
OG_3475	PDE_09000	ANID_09512T0	AO090001000524	XP_001394556.1	XP_002557955.1	XP_002144673.1	XP_002340825.1	FGSG_06864T0	58519	NCU02064T0	MGG_00488T0	YGR235C
OG_3476	PDE_09001	ANID_12389T0	AO090001000525	XP_001394557.1	XP_002557954.1	XP_002144672.1	XP_002340824.1	FGSG_06865T0	76502	NCU02063T0	MGG_00487T0	YKL134C
OG_3477	PDE_09007	ANID_03905T0	AO090001000529	XP_001394561.1	XP_002557947.1	XP_002145888.1	XP_002478149.1	FGSG_09229T0	79850	NCU04810T0	MGG_04320T0	YIL153W
OG_3478	PDE_09022	ANID_09511T0	AO090001000522	XP_001394550.1	XP_002557957.1	XP_002144675.1	XP_002340822.1	FGSG_07093T0	58971	NCU09218T0	MGG_05756T0	YPL157W
OG_3479	PDE_09038	ANID_01868T0	AO090003000243	XP_001394313.1	XP_002557879.1	XP_002144749.1	XP_002340727.1	FGSG_09245T0	104606	NCU04078T0	MGG_03824T0	YGL256W
OG_3480	PDE_09041	ANID_04331T0	AO090023000964	XP_001401422.1	XP_002565603.1	XP_002144442.1	XP_002341093.1	FGSG_09259T0	57198	NCU07066T0	MGG_14640T0	YML095C
OG_3481	PDE_09042	ANID_04330T0	AO090023000965	XP_001401421.1	XP_002565602.1	XP_002144443.1	XP_002341092.1	FGSG_02511T0	48301	NCU06217T0	MGG_08840T0	YPL043W
OG_3482	PDE_09045	ANID_01876T0	AO090003000235	XP_001394330.1	XP_002557926.1	XP_002144891.1	XP_002340500.1	FGSG_09484T0	80005	NCU04814T0	MGG_11236T0	YOL060C
OG_3483	PDE_09052	ANID_04322T0	AO090023000979	XP_001401405.1	XP_002565590.1	XP_002144483.1	XP_002341052.1	FGSG_09513T0	45456	NCU04755T0	MGG_11895T0	YGL083W
OG_3484	PDE_09059	ANID_04317T0	AO090023000986	XP_001401399.1	XP_002562575.1	XP_002144490.1	XP_002341046.1	FGSG_09271T0	79891	NCU04063T0	MGG_14666T0	YLR208W
OG_3485	PDE_09062	ANID_04315T0	AO090023000989	XP_001396782.1	XP_002562578.1	XP_002144493.1	XP_002341042.1	FGSG_09528T0	22839	NCU04051T0	MGG_11547T0	YFR009W
OG_3486	PDE_09072	ANID_04309T0	AO090023000996	XP_001401385.1	XP_002562583.1	XP_002144500.1	XP_002341036.1	FGSG_09970T0	32261	NCU04644T0	MGG_00783T0	YGR147C
OG_3487	PDE_09073	ANID_04308T0	AO090023000997	XP_001401384.1	XP_002562584.1	XP_002144501.1	XP_002341035.1	FGSG_01541T0	4284	NCU06749T0	MGG_02511T0	YGR220C
OG_3488	PDE_09074	ANID_04307T0	AO090023000998	XP_001401383.1	XP_002562585.1	XP_002144502.1	XP_002341034.1	FGSG_01542T0	62929	NCU06748T0	MGG_02512T0	YIL157C
OG_3489	PDE_09077	ANID_12152T0	AO090023001001	XP_001401380.1	XP_002562588.1	XP_002144507.1	XP_002341031.1	FGSG_10732T0	58055	NCU01553T0	MGG_01067T0	YNR041C
OG_3490	PDE_09079	ANID_04303T0	AO090023001003	XP_001401377.1	XP_002562591.1	XP_002144511.1	XP_002341029.1	FGSG_04571T0	69035	NCU04289T0	MGG_00943T0	YGR007W
OG_3491	PDE_09082	ANID_04301T0	AO090023001007	XP_001401375.1	XP_002562594.1	XP_002144513.1	XP_002341027.1	FGSG_10296T0	70488	NCU11680T0	MGG_07503T0	YIL010W
OG_3492	PDE_09085	ANID_10539T0	AO090672000009	XP_001401371.1	XP_002562597.1	XP_002144518.1	XP_002341024.1	FGSG_10236T0	67988	NCU04602T0	MGG_01349T0	YNL024C
OG_3493	PDE_09086	ANID_04298T0	AO090672000008	XP_001401370.1	XP_002562596.1	XP_002144519.1	XP_002341023.1	FGSG_10033T0	67325	NCU03952T0	MGG_07258T0	YJR002W
OG_3494	PDE_09091	ANID_04293T0	AO090672000002	XP_001401365.1	XP_002562605.1	XP_002144527.1	XP_002341015.1	FGSG_09965T0	53785	NCU04007T0	MGG_08092T0	YKR082W
OG_3495	PDE_09117	ANID_04287T0	AO090102000644	XP_001393999.1	XP_002565062.1	XP_002149122.1	XP_002485061.1	FGSG_04319T0	123364	NCU05453T0	MGG_03181T0	YOR307C
OG_3496	PDE_09120	ANID_04283T0	AO090102000640	XP_001393996.1	XP_002565065.1	XP_002149109.1	XP_002485064.1	FGSG_06002T0	77991	NCU01831T0	MGG_06690T0	YLR005W
OG_3497	PDE_09130	ANID_08272T0	AO090102000624	XP_001393979.1	XP_002557394.1	XP_002149090.1	XP_002485084.1	FGSG_00645T0	63038	NCU03560T0	MGG_03225T0	YPR190C
OG_3498	PDE_09131	ANID_08273T0	AO090102000625	XP_001393980.1	XP_002557393.1	XP_002149091.1	XP_002485083.1	FGSG_00644T0	48883	NCU03559T0	MGG_03226T0	YPR191W
OG_3499	PDE_09141	ANID_08277T0	AO090102000630	XP_001393986.1	XP_002557387.1	XP_002149097.1	XP_002485076.1	FGSG_01417T0	122301	NCU01652T0	MGG_07195T0	YLR303W
OG_3500	PDE_09144	ANID_08280T0	AO090102000633	XP_001393989.1	XP_002557397.1	XP_002149101.1	XP_002485073.1	FGSG_01419T0	78773	NCU01654T0	MGG_07197T0	YER015W
OG_3502	PDE_09155	ANID_08261T0	AO090102000614	XP_001393968.1	XP_002557416.1	XP_002150005.1	XP_002484266.1	FGSG_05393T0	124179	NCU07580T0	MGG_04660T0	YPL031C
OG_3503	PDE_09158	ANID_08790T0	AO090020000603	XP_001391397.1	XP_002557419.1	XP_002150008.1	XP_002484260.1	FGSG_05507T0	123288	NCU11353T0	MGG_12860T0	YGR194C
OG_3504	PDE_09159	ANID_08787T0	AO090020000604	XP_001391398.1	XP_002557420.1	XP_002150009.1	XP_002484259.1	FGSG_06659T0	3892	NCU11169T0	MGG_10127T0	YKL205W
OG_3505	PDE_09163	ANID_08785T0	AO090005000274	XP_001391390.1	XP_002557429.1	XP_002150021.1	XP_002484245.1	FGSG_07131T0	23295	NCU01241T0	MGG_07066T0	YPR021C
OG_3506	PDE_09168	ANID_08780T0	AO090005000272	XP_001391385.1	XP_002557432.1	XP_002150035.1	XP_002484233.1	FGSG_13011T0	59100	NCU09308T0	MGG_00172T0	YDL104C
OG_3507	PDE_09170	ANID_06675T0	AO090005000270	XP_001391383.1	XP_002557434.1	XP_002150033.1	XP_002484235.1	FGSG_07232T0	25018	NCU00045T0	MGG_10196T0	YPR031W
OG_3508	PDE_09174	ANID_06679T0	AO090005000265	XP_001391379.1	XP_002557438.1	XP_002150029.1	XP_002484239.1	FGSG_07048T0	120868	NCU03038T0	MGG_00349T0	YDR064W
OG_3509	PDE_09175	ANID_06682T0	AO090005000260	XP_001391372.1	XP_002557439.1	XP_002150022.1	XP_002484244.1	FGSG_07050T0	40945	NCU03040T0	MGG_00347T0	YML060W
OG_3510	PDE_09183	ANID_06689T0	AO090005000378	XP_001391365.1	XP_002557451.1	XP_002148658.1	XP_002485587.1	FGSG_04983T0	123951	NCU06968T0	MGG_08006T0	YLL023C
OG_3511	PDE_09184	ANID_06685T0	AO090005000375	XP_001391370.1	XP_002557444.1	XP_002150053.1	XP_002484215.1	FGSG_07053T0	76188	NCU03045T0	MGG_04703T0	YLR084C
OG_3516	PDE_07155	ANID_01249T0	AO090038000398	XP_001392339.1	XP_002560828.1	XP_002151572.1	XP_002341464.1	FGSG_07100T0	121073	NCU03062T0	MGG_04602T0	YKL012W
