# Supplementary material for: Genomic and Secretomic Analyses Reveal Unique Features of the Lignocellulolytic Enzyme System of Penicillium decumbens
Source: PLoS One. 2013 Feb 1;8(2):e55185. doi: 10.1371/journal.pone.0055185 (PMC3562324; doi:10.1371/journal.pone.0055185)
Supplement: Table S9 — CAZymes in P. decumbens . (XLS) [file pone.0055185.s013.xls]

## Sheet: Sheet1
Table S9. CAZymes in P. decumbens.
Protein ID	Function predictiona	Lignocellulose degradation involved	Transcripts detected			Secretion predicted	Secretion detected	Notes
			Glucose	Cellulose-wheat bran	Cellulose
GH1
PDE_04859	β-glucosidase	Yes	Yes	Yes	Yes
PDE_09535	β-glucosidase	Yes
PDE_01277	β-glucosidase	Yes				Yes
PDE_00579	β-glucosidase	Yes	Yes	Yes	Yes
GH2
PDE_01280	exo-β-glucosaminidase		Yes	Yes		Yes
PDE_04120	β-galactosidase
PDE_08659	β-galactosidase			Yes	Yes
PDE_02801	β-glucuronidase					Yes
PDE_05998	β-mannosidase	Yes	Yes	Yes	Yes
PDE_08804	β-mannosidase	Yes		Yes	Yes	Yes
GH3
PDE_01565	β-glucosidase	Yes	Yes		Yes
PDE_02108	β-glucosidase	Yes	Yes	Yes
PDE_02736	β-glucosidase	Yes	Yes	Yes	Yes	Yes	Yes
PDE_02905	β-glucosidase	Yes				Yes
PDE_03485	β-glucosidase	Yes	Yes	Yes	Yes
PDE_04251	β-glucosidase	Yes	Yes	Yes	Yes
PDE_09019	β-glucosidase	Yes	Yes	Yes		Yes
PDE_00970	β-N-acetylhexosaminidase			Yes	Yes
PDE_04813	β-N-acetylhexosaminidase
PDE_06400	β-N-acetylhexosaminidase		Yes	Yes	Yes	Yes
PDE_00049	β-xylosidase	Yes	Yes	Yes	Yes	Yes
PDE_02413	β-xylosidase	Yes
PDE_08037	β-xylosidase	Yes				Yes
PDE_09710	β-xylosidase	Yes	Yes	Yes		Yes
GH5
PDE_01873	endoglycoceramidase		Yes		Yes
PDE_00507	endo-β-1,4-glucanase	Yes	Yes	Yes	Yes	Yes		CBM1 containing
PDE_03711	endo-β-1,4-glucanase	Yes	Yes	Yes	Yes	Yes		CBM1 containing
PDE_05193	endo-β-1,4-glucanase	Yes				Yes
PDE_09226	endo-β-1,4-glucanase	Yes	Yes	Yes	Yes	Yes		CBM1 containing
PDE_09267	endo-β-1,4-glucanase	Yes	Yes	Yes	Yes
PDE_09969	endo-β-1,4-glucanase	Yes	Yes	Yes	Yes	Yes	Yes	CBM1 and CBM_X2 containing
PDE_02800	exo-β-1,3-glucanase		Yes			Yes
PDE_06743	exo-β-1,3-glucanase
PDE_08737	exo-β-1,3-glucanase		Yes		Yes
PDE_03199	β-1,3-mannanase					Yes
PDE_06023	β-1,4-mannanase	Yes	Yes	Yes	Yes	Yes		CBM1 containing
PDE_04310	β-1,6-glucanase					Yes
GH6
PDE_07124	cellobiohydrolase	Yes	Yes	Yes	Yes	Yes	Yes	CBM1 containing
GH7
PDE_05445	cellobiohydrolase	Yes			Yes	Yes
PDE_07945	cellobiohydrolase	Yes	Yes	Yes	Yes	Yes	Yes	CBM1 containing
PDE_07929	endo-β-1,4-glucanase	Yes	Yes	Yes	Yes	Yes		CBM1 containing
GH10
PDE_02418	endo-β-1,4-xylanase	Yes		Yes	Yes	Yes	Yes
PDE_00752	endo-β-1,4-xylanase	Yes	Yes	Yes	Yes	Yes
PDE_08094	endo-β-1,4-xylanase	Yes	Yes	Yes	Yes	Yes	Yes	CBM1 containing
GH11
PDE_05210	endo-β-1,4-xylanase	Yes	Yes	Yes	Yes	Yes
PDE_09478	endo-β-1,4-xylanase	Yes	Yes		Yes	Yes
PDE_02101	endo-β-1,4-xylanase	Yes	Yes	Yes	Yes	Yes	Yes	CBM1 containing
PDE_02682	endo-β-1,4-xylanase	Yes	Yes	Yes	Yes	Yes	Yes	CBM1 containing
PDE_04478	endo-β-1,4-xylanase	Yes	Yes	Yes	Yes	Yes	Yes
GH12
PDE_02886	endo-β-1,4-glucanase	Yes	Yes	Yes	Yes	Yes
PDE_06439	endo-β-1,4-glucanase	Yes	Yes	Yes	Yes	Yes	Yes
PDE_09014	endo-β-1,4-glucanase	Yes	Yes	Yes	Yes	Yes
GH13
PDE_07278	glycogen branching enzyme, subfamily 8		Yes	Yes	Yes			CBM48 containing
PDE_04535	glycogen debranching enzyme, subfamily 25		Yes	Yes	Yes
PDE_04454	oligo-α-1,6-glucosidase				Yes
PDE_03103	α-1,3-glucan synthase, subfamily 22							Multidomain protein, GH13 and GT5 domain containing
PDE_04685	α-1,3-glucan synthase, subfamily 22		Yes	Yes	Yes			Multidomain protein, GH13 and GT5 domain containing
PDE_01201	α-amylase, subfamily 1		Yes	Yes	Yes	Yes	Yes	CBM20 containing
PDE_04684	α-amylase, subfamily 1		Yes	Yes	Yes
PDE_04683	α-amylase, subfamily 5		Yes	Yes	Yes
PDE_01756	α-glucosidase		Yes
PDE_04151	α-glucosidase		Yes	Yes	Yes
GH15
PDE_09417	glucoamylase		Yes	Yes	Yes	Yes	Yes	CBM20 containing
PDE_05527	glucoamylase		Yes	Yes	Yes	Yes		CBM20 containing
PDE_06967	α,α-trehalase
GH16
PDE_03181	cell-wall β-1,6-glucan active enzyme
PDE_00401	chitin glucanosyltransferase		Yes	Yes	Yes	Yes
PDE_01690	chitin glucanosyltransferase		Yes	Yes	Yes
PDE_05263	chitin glucanosyltransferase		Yes	Yes	Yes	Yes
PDE_07531	chitin glucanosyltransferase
PDE_08990	chitin glucanosyltransferase		Yes
PDE_07639	lichenase					Yes
PDE_02990	β-1,3-1,4-glucanase				Yes	Yes
PDE_04394	β-1,3-1,6- / β-1,3-1,4-glucan hydrolase
PDE_09918	β-1,3-1,6- / β-1,3-1,4-glucan hydrolase					Yes
PDE_03291	β-1,3-glucanase			Yes	Yes
PDE_06631	β-glucanase		Yes	Yes	Yes	Yes
GH17
PDE_03112	exo-β-1,3-glucanase		Yes	Yes	Yes	Yes
PDE_08250	exo-β-1,3-glucanase				Yes	Yes
PDE_09783	β-1,3-glucanase			Yes	Yes
PDE_06441	β-1,3-glucanosyltransferase		Yes	Yes	Yes
PDE_00615	β-1,3-glucanosyltransferase		Yes	Yes	Yes	Yes	Yes
GH18
PDE_01168	chitinase		Yes	Yes	Yes	Yes
PDE_01573	chitinase		Yes			Yes
PDE_01779	chitinase					Yes	Yes	CBM18 containing
PDE_03055	chitinase		Yes	Yes	Yes
PDE_04109	chitinase
PDE_04898	chitinase		Yes	Yes	Yes
PDE_05081	chitinase					Yes		CBM18 and CBM50 containing
PDE_05890	chitinase				Yes
PDE_06497	chitinase
PDE_06566	chitinase		Yes	Yes	Yes	Yes		CBM18 containing
PDE_07642	chitinase					Yes		CBM18 containing
PDE_08122	chitinase		Yes	Yes	Yes	Yes	Yes
PDE_09508	chitinase
PDE_09532	chitinase		Yes	Yes	Yes	Yes
PDE_09542	endo-N-acetyl-β-d-glucosaminidase				Yes
GH20
PDE_06511	β-1,6-N-acetylglucosaminidase		Yes	Yes	Yes	Yes
GH25
PDE_03296	lysozyme		Yes	Yes	Yes	Yes	Yes
GH26
PDE_06438	β-1,4-mannanase	Yes				Yes		CBM1 containing
GH27
PDE_02514	α-galactosidase	Yes	Yes	Yes	Yes	Yes	Yes	CBM1 containing
PDE_03401	α-galactosidase	Yes
GH28
PDE_04162	endopolygalacturonase		Yes	Yes	Yes	Yes
PDE_07153	endopolygalacturonase		Yes		Yes	Yes
PDE_01896	exopolygalacturonase					Yes
PDE_06891	exopolygalacturonase					Yes
PDE_03218	polygalacturonase		Yes			Yes
PDE_07938	polygalacturonase			Yes	Yes	Yes
PDE_04459	polygalacturonase and pectin methylesterase					Yes		Multidomain protein, GH28 and CE8 domain containing
PDE_02689	rhamnogalacturonan α-L-rhamnopyranohydrolase		Yes		Yes	Yes
PDE_09285	rhamnogalacturonan α-L-rhamnopyranohydrolase				Yes	Yes
PDE_03466	rhamnogalacturonase					Yes
PDE_05931	rhamnogalacturonase		Yes		Yes	Yes
GH30
PDE_02004	β-1,6-glucanase		Yes	Yes	Yes	Yes
PDE_06058	endo-β-1,6-galactanase				Yes	Yes
PDE_03573	endo-β-1,4-xylanase	Yes	Yes	Yes	Yes	Yes	Yes
PDE_00014	endo-β-1,4-xylanase	Yes	Yes		Yes	Yes		CBM1 containing
GH31
PDE_00400	α-glucosidase		Yes			Yes
PDE_02648	α-glucosidase
PDE_09505	α-glucosidase		Yes
PDE_03966	α-glucosidase		Yes	Yes	Yes	Yes
PDE_03010	α-xylosidase		Yes	Yes	Yes
PDE_06944	α-xylosidase			Yes
GH32
PDE_06156	β-fructofuranosidase					Yes		CBM38 containing
PDE_01041	invertase							CBM38 containing
GH35
PDE_00076	β-galactosidase				Yes	Yes
PDE_02532	β-galactosidase				Yes	Yes
PDE_00282	β-galactosidase		Yes	Yes	Yes	Yes
GH36
PDE_05594	α-galactosidase	Yes	Yes	Yes	Yes
GH37
PDE_08296	α,α-trehalase		Yes		Yes
GH38
PDE_01959	α-mannosidase		Yes	Yes	Yes
GH43
PDE_01468	exo-β-1,3-galactanase				Yes			CBM35 containing
PDE_09279	exo-β-1,3-galactanase		Yes	Yes		Yes		CBM35 containing
PDE_00015	α-L-arabinofuranosidase	Yes			Yes	Yes		CBM1 containing
PDE_01750	α-L-arabinofuranosidase	Yes	Yes	Yes	Yes	Yes
PDE_06067	α-L-arabinofuranosidase	Yes	Yes	Yes	Yes	Yes		CBM6 containing
PDE_06665	α-L-arabinofuranosidase	Yes
PDE_07585	α-L-arabinofuranosidase	Yes	Yes	Yes	Yes	Yes
PDE_08972	α-L-arabinofuranosidase	Yes				Yes
PDE_09811	α-L-arabinofuranosidase	Yes
PDE_09995	α-L-arabinofuranosidase	Yes				Yes
PDE_02165	β-xylosidase	Yes
PDE_06306	β-xylosidase	Yes	Yes	Yes	Yes
PDE_07334	β-xylosidase/α-L-arabinofuranosidase	Yes	Yes	Yes	Yes
PDE_08036	β-xylosidase/α-L-arabinofuranosidase	Yes			Yes
GH45
PDE_07928	endo-β-1,4-glucanase	Yes	Yes	Yes	Yes	Yes		CBM1 containing
GH47
PDE_00333	α-mannosidase		Yes		Yes	Yes
PDE_09249	α-mannosidase			Yes	Yes
PDE_05852	α-mannosidase			Yes	Yes	Yes
PDE_02485	α-mannosidase		Yes	Yes
PDE_08256	α-mannosidase			Yes	Yes
PDE_02548	α-mannosidase
GH51
PDE_06546	α-L-arabinofuranosidase	Yes			Yes	Yes		CBM4/9/16 containing
PDE_07080	α-L-arabinofuranosidase	Yes	Yes
PDE_00276	α-L-arabinofuranosidase	Yes						CBM4/9/16 containing
GH53
PDE_02583	endo-β-1,4-galactanase	Yes	Yes	Yes	Yes	Yes	Yes
GH54
PDE_09988	α-L-arabinofuranosidase	Yes	Yes			Yes	Yes	CBM42 containing
GH55
PDE_00727	endo-β-1,3-glucanase
PDE_01339	endo-β-1,3-glucanase
PDE_00310	exo-β-1,3-glucanase		Yes	Yes	Yes	Yes
PDE_02219	exo-β-1,3-glucanase					Yes
PDE_08139	exo-β-1,3-glucanase					Yes
PDE_07643	exo-β-1,3-glucanase							CBM50 containing
PDE_06494	exo-β-1,3-glucanase
GH61
PDE_05633	endo-β-1,4-glucanase (cellulose monooxygenases)	Yes	Yes	Yes	Yes	Yes	Yes
PDE_00698	endo-β-1,4-glucanase (cellulose monooxygenases)	Yes			Yes	Yes
PDE_01261	endo-β-1,4-glucanase (cellulose monooxygenases)	Yes	Yes	Yes	Yes	Yes		CBM1 containing
PDE_06768	endo-β-1,4-glucanase (cellulose monooxygenases)	Yes				Yes
GH62
PDE_00016	α-L-arabinofuranosidase	Yes	Yes	Yes	Yes	Yes	Yes	CBM1 containing
PDE_07897	α-L-arabinofuranosidase	Yes	Yes	Yes	Yes	Yes	Yes
GH63
PDE_03542	α-glucosidase		Yes
PDE_03235	α-glucosidase		Yes	Yes	Yes
GH64
PDE_05515	β-1,3-glucanase				Yes
GH65
PDE_01403	α,α-trehalase		Yes	Yes	Yes	Yes
GH67
PDE_03572	α-glucuronidase	Yes	Yes	Yes	Yes
PDE_07013	α-glucuronidase and N-acetyl β-glucosaminidase	Yes	Yes			Yes		Multidomain protein, GH67 and GH84 domain containing
GH71
PDE_06621	α-1,3-glucanase					Yes		CBM24 containing
PDE_06330	α-1,3-glucanase			Yes	Yes	Yes		CBM24 containing
PDE_10011	α-1,3-glucanase					Yes		CBM24 containing
PDE_05223	α-1,3-glucanase		Yes	Yes	Yes	Yes
PDE_04381	α-1,3-glucanase					Yes		CBM24 containing
GH72
PDE_04618	β-1,3-glucanosyltransglycosylase		Yes	Yes	Yes
PDE_05084	β-1,3-glucanosyltransglycosylase					Yes
PDE_06951	β-1,3-glucanosyltransglycosylase		Yes	Yes	Yes	Yes		CBM43 containing
PDE_07962	β-1,3-glucanosyltransglycosylase		Yes	Yes	Yes	Yes
PDE_03452	β-1,3-glucanosyltransglycosylase		Yes	Yes	Yes			CBM43 containing
GH75
PDE_08733	chitosanase					Yes
PDE_06026	chitosanase				Yes	Yes
PDE_01255	chitosanase					Yes
GH76
PDE_00051	α-1,6-mannanase
PDE_00600	α-1,6-mannanase					Yes
PDE_01256	α-1,6-mannanase
PDE_01279	α-1,6-mannanase
PDE_01622	α-1,6-mannanase				Yes	Yes
PDE_04468	α-1,6-mannanase		Yes	Yes	Yes
PDE_05286	α-1,6-mannanase		Yes	Yes	Yes
PDE_06782	α-1,6-mannanase		Yes	Yes	Yes
GH78
PDE_06451	α-L-rhamnosidase				Yes
PDE_02688	α-L-rhamnosidase			Yes		Yes
PDE_03618	α-L-rhamnosidase
PDE_02396	α-L-rhamnosidase					Yes
GH79
PDE_01949	β-glucuronidase		Yes		Yes	Yes
PDE_07137	β-glucuronidase
GH81
PDE_02862	endo-β-1,3-glucanase					Yes
GH84
PDE_07013	α-glucuronidase and N-acetyl β-glucosaminidase		Yes			Yes		Multidomain protein, GH67 and GH84 domain containing
GH88
PDE_02902	d-4,5 unsaturated β-glucuronyl hydrolase
GH89
PDE_02100	α-N-acetylglucosaminidase		Yes		Yes	Yes
GH92
PDE_07234	α-mannosidase		Yes		Yes	Yes
PDE_08085	α-mannosidase					Yes
PDE_07276	α-mannosidase					Yes
PDE_00591	α-mannosidase					Yes
GH93
PDE_04488	exo-α-L-1,5-arabinanase	Yes			Yes
PDE_09333	exo-α-L-1,5-arabinanase	Yes				Yes
PDE_08038	exo-α-L-1,5-arabinanase	Yes			Yes	Yes
GH95
PDE_04858	α-1,2-L-fucosidase	Yes
GH105
PDE_01286	unsaturated rhamnogalacturonyl hydrolase		Yes
GH114
PDE_01639	endo-α-1,4-polygalactosaminidase		Yes	Yes	Yes
PDE_04154	endo-α-1,4-polygalactosaminidase		Yes	Yes	Yes
GHNC
PDE_06138	cell wall organization protein		Yes	Yes	Yes	Yes
PDE_03235	glycosyl hydrolase		Yes	Yes	Yes
PDE_00248	SUN domain protein		Yes	Yes	Yes	Yes
PDE_09218	SUN domain protein		Yes	Yes	Yes
GT1
PDE_01966	UDP-galactose:ceramide 1-β-galactosyltransferase
PDE_06601	UDP-Glc: sterol glucosyltransferase
PDE_06406	UDP-Glc: sterol glucosyltransferase				Yes
GT2
PDE_00640	cellulose synthase		Yes
PDE_09016	cellulose synthase		Yes	Yes	Yes
PDE_00702	chitin synthase
PDE_01856	chitin synthase		Yes	Yes	Yes
PDE_02083	chitin synthase		Yes	Yes	Yes
PDE_05710	chitin synthase			Yes	Yes
PDE_06421	chitin synthase		Yes	Yes	Yes
PDE_08046	chitin synthase		Yes	Yes	Yes
PDE_08661	chitin synthase		Yes	Yes	Yes
PDE_08662	chitin synthase		Yes	Yes	Yes
PDE_09407	chitin synthase
PDE_04737	dolichyl-phosphate β-D-mannosyltransferase		Yes	Yes	Yes
PDE_09604	dolichyl-phosphate β-glucosyltransferase				Yes
PDE_00813	hyaluronan synthase
PDE_05836	hyaluronan synthase		Yes	Yes	Yes
GT3
PDE_09899	glycogen synthase		Yes	Yes	Yes
GT4
PDE_00036	GDP-Man: α-D-mannose-a-(1,6)-phosphatidyl myo-inositol monomannosyltransferase
PDE_01643	polysialyltransferase		Yes		Yes
PDE_04938	trehalose phosphorylase
PDE_01247	trehalose phosphorylase
PDE_00047	UDP-GlcNAc: phosphatidylinositol α-1,6-N-acetylglucosaminyltransferase
PDE_02585	α-mannosyltransferase		Yes		Yes
PDE_07359	α-mannosyltransferase		Yes
GT5
PDE_03103	α-1,3-glucan synthase, subfamily 22							Multidomain protein, GH13 and GT5 domain containing
PDE_04685	α-1,3-glucan synthase, subfamily 22		Yes	Yes	Yes			Multidomain protein, GH13 and GT5 domain containing
GT8
PDE_05326	galactinol synthase				Yes
PDE_02760	glycogenin		Yes	Yes	Yes
PDE_05410	lipopolysaccharide α-1,2-glucosyltransferase				Yes
PDE_04392	UDP-GlcNAc: N-acetylglucosaminyltransferase		Yes		Yes
PDE_09251	UDP-GlcNAc: N-acetylglucosaminyltransferase		Yes	Yes	Yes
GT15
PDE_09877	α-1,2-mannosyltransferase		Yes	Yes	Yes	Yes
PDE_07478	α-1,2-mannosyltransferase		Yes	Yes	Yes
PDE_07299	α-1,2-mannosyltransferase		Yes	Yes	Yes
GT20
PDE_08181	α,α-trehalose-phosphate synthase [UDP-forming]		Yes	Yes	Yes
PDE_01521	α,α-trehalose-phosphate synthase [UDP-forming]		Yes	Yes	Yes
PDE_00891	α,α-trehalose-phosphate synthase [UDP-forming]		Yes	Yes	Yes
PDE_01411	α,α-trehalose-phosphate synthase [UDP-forming]
PDE_05219	α,α-trehalose-phosphate synthase [UDP-forming]		Yes		Yes
GT21
PDE_09836	UDP-Glc: ceramide β-glucosyltransferase			Yes	Yes
GT22
PDE_00240	Dol-P-Man α-mannosyltransferase
PDE_02250	Dol-P-Man α-mannosyltransferase		Yes		Yes
PDE_05498	Dol-P-Man α-mannosyltransferase				Yes
PDE_08365	Dol-P-Man α-mannosyltransferase
GT24
PDE_05410	UDP-Glc: glycoprotein α-glucosyltransferase				Yes
GT25
PDE_09864	lipopolysaccharide β-1,4-N-acetylgalactosaminyltransferase				Yes
GT28
PDE_04946	glycosyl transferase				Yes
PDE_03692	glycosyl transferase		Yes	Yes	Yes
PDE_08311	glycosyl transferase
GT31
PDE_03354	chondroitin sulfate synthase		Yes	Yes	Yes
PDE_01774	chondroitin synthase			Yes	Yes
PDE_06879	β-1,3-galactosyltransferase			Yes	Yes
PDE_03937	β-1,3-GlcNAc transferase			Yes
GT32
PDE_04160	UDP-GalNAc:α-1,4-N-acetylgalactosaminyltransferase			Yes	Yes
PDE_02680	UDP-GlcNAc: α-1,4-N-acetylglucosaminyltransferase
PDE_00070	α-1,6-mannosyltransferase
PDE_01101	α-1,6-mannosyltransferase		Yes	Yes	Yes
PDE_04157	α-1,6-mannosyltransferase		Yes	Yes	Yes	Yes
PDE_08799	α-1,6-mannosyltransferase
PDE_09021	α-1,6-mannosyltransferase
PDE_09812	α-1,6-mannosyltransferase		Yes	Yes	Yes	Yes
GT33
PDE_08062	GDP-Man: chitobiosyldiphosphodolichol β-mannosyltransferase
GT34
PDE_06361	galactosyl transferase				Yes
PDE_01687	galactosyl transferase
PDE_06710	galactosyl transferase				Yes
GT35
PDE_00122	glycogen or starch phosphorylase		Yes	Yes	Yes
GT39
PDE_01584	Dol-P-Man: protein α-mannosyltransferase		Yes	Yes	Yes
PDE_02346	Dol-P-Man: protein α-mannosyltransferase		Yes	Yes	Yes
PDE_00905	Dol-P-Man: protein α-mannosyltransferase		Yes	Yes	Yes
GT41
PDE_03007	UDP-GlcNAc: peptide β-N-acetylglucosaminyltransferase		Yes	Yes	Yes
GT48
PDE_08248	1,3-β-glucan synthase		Yes	Yes	Yes
GT50
PDE_06000	Dol-P-Man α-1,4-mannosyltransferase
PDE_05596	Dol-P-Man α-1,4-mannosyltransferase				Yes
GT54
PDE_09068	UDP-GlcNAc: α-1,3-D-mannoside β-1,4-N-acetylglucosaminyltransferase			Yes
GT57
PDE_01658	Dol-P-Glc: α-1,3-glucosyltransferase			Yes
PDE_07810	Dol-P-Glc: α-1,3-glucosyltransferase				Yes
GT58
PDE_07495	Dol-P-Man: dolichol pyrophosphate-Man5GlcNAc2 α-1,2-mannosyltransferase			Yes
GT59
PDE_03079	Dol-P-Glc: Glc2Man9GlcNAc2-PP-Dol α-1,2-glucosyltransferase
GT62
PDE_06141	α-1,2 / α-1,6-mannosyltransferase		Yes	Yes	Yes
PDE_04644	α-1,2 / α-1,6-mannosyltransferase				Yes
PDE_07720	α-1,2 / α-1,6-mannosyltransferase				Yes
GT66
PDE_00917	Dol-PP-α-oligosaccharide: protein β-oligosaccharyltransferase		Yes		Yes
GT69
PDE_04158	GDP-Man: α-1,3-mannosyltransferase		Yes	Yes
PDE_04400	GDP-Man: α-1,3-mannosyltransferase		Yes
PDE_08928	GDP-Man: α-1,3-mannosyltransferase
PDE_09679	GDP-Man: α-1,3-mannosyltransferase
GT71
PDE_03604	α-mannosyltransferase				Yes
PDE_07381	α-mannosyltransferase
PDE_09901	α-mannosyltransferase		Yes	Yes	Yes
PDE_01685	α-mannosyltransferase
GT76
PDE_08447	Dol-P-Man: α-1,6-mannosyltransferase
GT90
PDE_00689	UDP-Xyl: (mannosyl) glucuronoxylomannan/galactoxylomannan β-1,2-xylosyltransferase
PDE_01264	UDP-Xyl: (mannosyl) glucuronoxylomannan/galactoxylomannan β-1,2-xylosyltransferase
PDE_02758	UDP-Xyl: (mannosyl) glucuronoxylomannan/galactoxylomannan β-1,2-xylosyltransferase		Yes		Yes	Yes
PDE_02991	UDP-Xyl: (mannosyl) glucuronoxylomannan/galactoxylomannan β-1,2-xylosyltransferase
PDE_09354	UDP-Xyl: (mannosyl) glucuronoxylomannan/galactoxylomannan β-1,2-xylosyltransferase
GTNC
PDE_09068	glycosyl transferase family 54 like			Yes
PDE_04409	unknown					Yes
PDE_03290	unknown		Yes	Yes	Yes
PDE_09893	lipopolysaccharide-modifying protein		Yes	Yes	Yes
CE1
PDE_09278	acetyl xylan esterase	Yes	Yes	Yes	Yes	Yes	Yes	CBM1 containing
PDE_08238	feruloyl esterase	Yes		Yes	Yes	Yes
PDE_06649	feruloyl esterase	Yes	Yes	Yes	Yes	Yes	Yes	CBM1 containing
PDE_09160	S-formylglutathione hydrolase		Yes	Yes	Yes
PDE_01410	esterase, PHB depolymerase family							CBM1 containing
CE2
PDE_01302	acetyl xylan esterase	Yes	Yes	Yes	Yes	Yes		CBM1 containing
CE4
PDE_07861	chitin deacetylase				Yes	Yes		CBM18 containing
PDE_09389	chitin deacetylase
PDE_02470	chitin deacetylase
PDE_00043	chitooligosaccharide deacetylase				Yes
PDE_00647	peptidoglycan N-acetylglucosamine deacetylase		Yes
PDE_01775	peptidoglycan N-acetylglucosamine deacetylase					Yes
CE5
PDE_03294	cutinase		Yes	Yes		Yes
PDE_04915	cutinase			Yes	Yes	Yes
PDE_07475	cutinase					Yes
PDE_04182	acetyl xylan esterase	Yes	Yes	Yes	Yes	Yes	Yes
CE8
PDE_01675	pectin methylesterase					Yes
PDE_01529	pectin methylesterase		Yes	Yes	Yes	Yes
PDE_08805	pectin methylesterase
PDE_04459	polygalacturonase and pectin methylesterase					Yes		Multidomain protein, GH28 and CE8 domain containing
CE9
PDE_00965	N-acetyl-glucosamine-6-phosphate deacetylase		Yes	Yes	Yes
CE12
PDE_03289	pectin acetylesterase				Yes	Yes
PDE_02093	rhamnogalacturonan acetylesterase			Yes	Yes	Yes
CE14
PDE_07426	diacetylchitobiose deacetylase		Yes		Yes
PDE_04159	N-acetyl-1-D-myo-inosityl-2-amino-2-deoxy-α-D-glucopyranoside deacetylase
CE16
PDE_05194	acetylesterase active on various carbohydrate acetyl esters		Yes	Yes	Yes	Yes
PDE_03849	acetylesterase active on various carbohydrate acetyl esters					Yes
PDE_05342	acetylesterase active on various carbohydrate acetyl esters		Yes	Yes	Yes	Yes
PL1
PDE_06068	pectate lyase					Yes	Yes
PDE_07259	pectin lyase					Yes
PDE_01467	pectin lyase					Yes
PL4
PDE_01385	rhamnogalacturonan lyase					Yes
PDE_00004	rhamnogalacturonan lyase					Yes
PDE_07659	rhamnogalacturonan lyase					Yes
CBM1 (cellulose/chitin binding)
PDE_09278	acetyl xylan esterase, CE1	Yes	Yes	Yes	Yes	Yes	Yes
PDE_01302	acetyl xylan esterase, CE2	Yes	Yes	Yes	Yes	Yes
PDE_07124	cellobiohydrolase, GH6	Yes	Yes	Yes	Yes	Yes	Yes
PDE_07945	cellobiohydrolase, GH7	Yes	Yes	Yes	Yes	Yes	Yes
PDE_07928	endo-β-1,4-glucanase, GH45	Yes	Yes	Yes	Yes	Yes
PDE_00507	endo-β-1,4-glucanase, GH5	Yes	Yes	Yes	Yes	Yes
PDE_03711	endo-β-1,4-glucanase, GH5	Yes	Yes	Yes	Yes	Yes
PDE_09226	endo-β-1,4-glucanase, GH5	Yes	Yes	Yes	Yes	Yes
PDE_09969	endo-β-1,4-glucanase, GH5	Yes	Yes	Yes	Yes	Yes	Yes
PDE_01261	endo-β-1,4-glucanase, GH61	Yes	Yes	Yes	Yes	Yes
PDE_07929	endo-β-1,4-glucanase, GH7	Yes	Yes	Yes	Yes	Yes
PDE_08094	endo-β-1,4-xylanase, GH10	Yes	Yes	Yes	Yes	Yes	Yes
PDE_02101	endo-β-1,4-xylanase, GH11	Yes	Yes	Yes	Yes	Yes	Yes
PDE_02682	endo-β-1,4-xylanase, GH11	Yes	Yes	Yes	Yes	Yes	Yes
PDE_00014	endo-β-1,4-xylanase, GH30	Yes			Yes	Yes
PDE_01410	esterase, PHB depolymerase family, CE1
PDE_06649	feruloyl esterase, CE1	Yes	Yes	Yes	Yes	Yes	Yes
PDE_02102	swollenin	Yes	Yes	Yes	Yes	Yes
PDE_02514	α-galactosidase, GH27	Yes	Yes	Yes	Yes	Yes	Yes
PDE_00015	α-L-arabinofuranosidase, GH43	Yes			Yes	Yes
PDE_00016	α-L-arabinofuranosidase, GH62	Yes	Yes	Yes	Yes	Yes	Yes
PDE_06438	β-1,4-mannanase, GH26	Yes				Yes
PDE_06023	β-1,4-mannanase, GH5	Yes	Yes	Yes	Yes	Yes
CBM4/9/16 (Pfam ID: PF02018)	,
PDE_02384	CenC-like carbohydrate binding protein				Yes	Yes
PDE_03310	CenC-like carbohydrate binding protein		Yes		Yes	Yes
PDE_06602	CenC-like carbohydrate binding protein				Yes			Incorrect gene model selection
PDE_06546	α-L-arabinofuranosidase, GH51	Yes			Yes	Yes
PDE_00276	α-L-arabinofuranosidase, GH51	Yes
CBM6 (cellulose/β-1,4-xylan/β-1,3-glucan/β-1,3-1,4-glucan/β-1,4-glucan binding)	,
PDE_06067	α-L-arabinofuranosidase, GH43	Yes	Yes	Yes	Yes	Yes
CBM13 (galactose/mannose/xylan/GalNAc binding)	,
PDE_06043	Ricin B-related lectin
CBM18 (chitin binding)	,
PDE_04189	chitin and peptidoglycan binding protein					Yes		CBM18 and CBM 50 containing
PDE_06567	chitin and peptidoglycan binding protein		Yes	Yes	Yes			CBM18 and CBM 50 containing
PDE_03292	chitin binding protein with WSC domain		Yes	Yes	Yes	Yes
PDE_07861	chitin deacetylase, CE4				Yes	Yes
PDE_01779	chitinase, GH18					Yes	Yes
PDE_05081	chitinase, GH18					Yes		CBM18 and CBM50 containing
PDE_06566	chitinase, GH18		Yes	Yes	Yes	Yes
PDE_07642	chitinase, GH18					Yes
CBM20 (starch/cyclodextrin binding)	,
PDE_09417	glucoamylase, GH15		Yes	Yes	Yes	Yes	Yes
PDE_05527	glucoamylase, GH15		Yes	Yes	Yes	Yes
PDE_01354	starch and chitin binding protein		Yes	Yes	Yes	Yes		CBM20 and CBM33 containing
PDE_01201	α-amylase, GH13		Yes	Yes	Yes	Yes	Yes
CBM21 (starch binding)	,
PDE_08391	protein phosphatase regulatory subunit Gac1		Yes	Yes	Yes
CBM24 (α-1,3-glucan (mutan) binding)	,
PDE_06621	α-1,3-glucanase, GH71					Yes
PDE_04381	α-1,3-glucanase, GH71					Yes
PDE_10011	α-1,3-glucanase, GH71					Yes
PDE_06330	α-1,3-glucanase, GH71			Yes	Yes	Yes
CBM33 (chitin/chitosan binding)	,
PDE_00308	chitin binding protein					Yes
PDE_09441	chitin binding protein		Yes	Yes	Yes	Yes
PDE_01354	starch and chitin binding protein		Yes	Yes	Yes	Yes		CBM20 and CBM33 containing
CBM35 (xylan/decorated soluble mannans and mannooligosaccharides/β-galactan binding)	,
PDE_01468	exo-β-1,3-galactanase, GH43				Yes
PDE_09279	exo-β-1,3-galactanase, GH43		Yes			Yes
CBM38 (inulin-binding)	,
PDE_01041	invertase , GH32
PDE_06156	β-fructofuranosidase, GH32					Yes
CBM42 (arabinofuranose (present in arabinoxylan) binding)	,
PDE_09988	α-L-arabinofuranosidase, GH54	Yes	Yes			Yes	Yes
CBM43 (β-1,3-glucan binding)	,
PDE_03452	β-1,3-glucanosyltransglycosylase, GH72		Yes	Yes	Yes
PDE_06951	β-1,3-glucanosyltransglycosylase, GH72		Yes	Yes	Yes	Yes
CBM48 (glycogen binding)	,
PDE_01163	AMP-activated protein kinase			Yes	Yes
PDE_07278	glycogen branching enzyme, GH13		Yes	Yes	Yes
CBM50 (chitopentaose/possible peptidoglycan binding)	,
PDE_04189	chitin and peptidoglycan binding protein					Yes		CBM18 and CBM50 containing
PDE_06567	chitin and peptidoglycan binding protein		Yes		Yes			CBM18 and CBM50 containing
PDE_05081	chitinase, GH18					Yes		CBM18 and CBM50 containing
PDE_07643	exo-β-1,3-glucanase, GH55
PDE_03905	peptidoglycan binding protein					Yes
PDE_05249	peptidoglycan binding protein					Yes
PDE_05657	peptidoglycan binding protein					Yes
PDE_06495	peptidoglycan binding protein
PDE_06498	peptidoglycan binding protein							three CBM50 domains containing
PDE_07894	peptidoglycan binding protein					Yes
PDE_06124	peptidoglycan binding protein with transglycosylase SLT domain		Yes	Yes	Yes	Yes
a Annotations were manually checked by BLASTp against characterized proteins in CAZy database.
