# Supplementary material for: Genomic and Secretomic Analyses Reveal Unique Features of the Lignocellulolytic Enzyme System of Penicillium decumbens
Source: PLoS One. 2013 Feb 1;8(2):e55185. doi: 10.1371/journal.pone.0055185 (PMC3562324; doi:10.1371/journal.pone.0055185)
Supplement: Table S13 — Identification and quantification of protein spots in DIGE analysis. (XLS) [file pone.0055185.s017.xls]

## Sheet: Sheet1
Table S13. Identification and quantification of protein spots in DIGE analysis.
Protein ID	Name	CAZy family	Function prediction	Secretion prediction	Spot ID	MW (kDa)/pI		MS/MS Total Ion C.I.%	Spot presence		Spot abundance ratioa
						Predicted	Experimental		Glucose	Cellulose-wheat bran (CW)
PDE_07945	Cel7A-2	GH7	cellobiohydrolase	YES
					76	54.1/5.0	74.2/5.1	100	+	+	(-) 8.43
					79	54.1/5.0	74.2/5.3	99	+	+	(-) 10.03
					94	54.1/5.0	74.2/5.4	100	+	+	(-) 16.97
					115	54.1/5.0	69.6/5.4	98	-	+
					117	54.1/5.0	17.5/5.9	100	-	+
					123	54.1/5.0	69.6/5.3	100	-	+
					131	54.1/5.0	74.2/5.1	100	+	+	(-) 4.7
					106	54.1/5.0	74.2/5.1	100	-	+
					119	54.1/5.0	69.6/5.3	100	-	+
					125	54.1/5.0	69.6/5.2	100	-	+
					132	54.1/5.0	74.2/5.6	100	+	+	(-) 1.95
PDE_07124	Cel6A	GH6	cellobiohydrolase	YES
					73	46.4/5.4	66.3/5.6	100	+	+	(-) 8.13
					83	46.4/5.4	66.3/6.2	100	-	+
					96	46.4/5.4	66.3/5.8	100	-	+
					87	46.4/5.4	66.3/6.0	96	-	+
					98	46.4/5.4	54.8/6.0	100	-	+
PDE_09969	Cel5C	GH5	endo-beta-1,4-glucanase	YES
					47	63.1/5.8	110.4/6.4	100	-	+
PDE_06439	Cel12A	GH12	endo-beta-1,4-glucanase	YES
					116	23.8/6.5	28.4/7.7	100	-	+
					120	23.8/6.5	28.4/6.3	100	-	+
					124	23.8/6.5	28.4/7.0	100	-	+
					128	23.8/6.5	28.4/6.6	100	-	+
PDE_05633	Cel61A	GH61	cellulose monooxygenase	YES
					78	24.0/5.7	32.5/6.3	99	+	+	(-) 9.82
					80	24.0/5.7	32.5/6.2	100	-	+
					82	24.0/5.7	32.5/6.5	100	+	+	(-) 10.3
					107	24.0/5.7	32.5/6.6	89	-	+
PDE_02736	BGLI	GH3	beta-glucosidase	YES
					7	91.4/5.1	128.0/5.5	100	+	+	(-) 1.63
					26	91.4/5.1	128.0/5.6	100	+	+	(-) 1.04
					46	91.4/5.1	128.0/5.7	100	+	+	(+) 1.26
PDE_08094	Xyn10A	GH10	endo-beta-1,4-xylanase	YES
					11	41.3/6.2	53.8/6.3	100	+	+	(-) 29.13
					14	41.3/6.2	53.8/6.8	100	-	+
					15	41.3/6.2	37.3/7.7	100	-	+
					104	41.3/6.2	53.8/6.7	100	-	+
					110	41.3/6.2	52.1/6.4	100	-	+
					90	41.3/6.2	53.8/6.5	100	+	+	(-) 14.65
					101	41.3/6.2	52.1/6.6	100	-	+
					95	41.3/6.2	52.6/6.2	100	-	+
PDE_02418	Xyn10B	GH10	endo-beta-1,4-xylanase	YES
					135	34.1/8.4	34.2/8.5	100	-	+
PDE_02101	Xyn11A	GH11	endo-beta-1,4-xylanase	YES
					25	29.4/6.9	36.3/6.6	100	-	+
					77	29.4/6.9	36.3/6.8	100	-	+
PDE_02682	Xyn11B	GH11	endo-beta-1,4-xylanase	YES
					85	27.5/6.3	36.6/6.3	100	+	+	(-) 12.94
PDE_04478	Xyn11C	GH11	endo-beta-1,4-xylanase	YES
					105	21.2/6.6	26.2/6.5	99	-	+
					112	21.2/6.6	26.2/6.7	100	-	+
PDE_03573	Xyn30A	GH30	endo-beta-1,4-xylanase	YES
					88	50.2/5.3	55.7/5.9	100	-	+
PDE_02583	Gal53A	GH53	endo-beta-1,4-galactanase	YES
					16	36.5/6.1	39.8/6.7	100	-	+
PDE_02514	Aga27A	GH27	alpha-galactosidase	YES
					81	52.9/5.9	65.9/6.4	100	+	+	(-) 10.26
					102	52.9/5.9	64.9/6.3	100	-	+
PDE_09988	Abf54A	GH54	alpha-L-arabinofuranosidase	YES
					84	49.6/6.3	55.2/6.8	99	-	+
					93	49.6/6.3	55.2/6.6	100	-	+
					103	49.6/6.3	55.2/6.7	100	-	+
PDE_07897	Abf62B	GH62	alpha-L-arabinofuranosidase	YES
					99	32.8/7.1	33.6/8.0	100	-	+
					100	32.8/7.1	33.6/7.7	100	-	+
					109	32.8/7.1	33.6/8.1	100	+	+	(-) 43.29
PDE_00016	Abf62A	GH62	alpha-L-arabinofuranosidase	YES
					72	39.6/5.6	35.1/5.8	100	-	+
PDE_06649	Fae1A	CE1	feruloyl esterase	YES
					59	34.1/7.5	40.3/7.7	99	-	+
					92	34.1/7.5	40.3/8.1	100	+	+	(-) 15.01
PDE_09278	Axe1A	CE1	acetyl xylan esterase	YES
					68	38.8/7.6	52.3/7.7	99	-	+
					97	38.8/7.6	48.5/8.0	100	-	+
PDE_04182	Axe5A	CE5	acetyl xylan esterase	YES
					114	22.2/6.4	27.9/7.6	100	-	+
					127	22.2/6.4	27.9/6.7	100	-	+
PDE_06068	Pel1A	PL1	pectate lyase	YES
					1	31.8/7.3	38.0/8.2	100	+	-
					3	31.8/7.3	37.6/8.1	100	+	-
					4	31.8/7.3	38.0/7.7	100	+	-
					5	31.8/7.3	38.0/7.8	100	+	-
					18	31.8/7.3	38.3/8.1	100	+	-
PDE_09417	Amy15A	GH15	glucoamylase	YES
					27	65.2/5.7	78.7/6.6	100	+	+	(+) 2.98
					32	65.2/5.7	78.7/6.4	100	+	+	(+) 2.37
					34	65.2/5.7	78.7/6.3	100	+	+	(+) 1.61
					36	65.2/5.7	36.4/5.6	100	+	+	(+) 1.21
					37	65.2/5.7	78.7/6.1	100	+	+	(+) 1.14
					44	65.2/5.7	78.7/5.9	100	+	+	(-) 1.02
					108	65.2/5.7	34.6/6.6	92	-	+
PDE_01201	Amy13A	GH13	alpha-amylase	YES
					43	65.5/5.4	73.9/6.1	100	+	+	(-) 1.01
					45	65.5/5.4	73.9/5.9	100	+	+	(-) 1.31
PDE_07936	PepA	-	metalloprotease penicillolysin/deuterolysin, M35 family	YES
					2	35.3/6.9	23.8/7.8	99	+	-
					6	35.3/6.9	24.8/7.8	100	+	-
					12	35.3/6.9	24.8/7.1	100	+	-
PDE_07927	PepB	-	aspartic protease penicillopepsin	YES
					111	38.2/6.3	39.7/5.2	100	-	+
					122	38.2/6.3	39.7/5.4	100	-	+
					126	38.2/6.3	39.7/5.3	100	-	+
PDE_08122	Chi18A	GH18	chitinase	YES
					57	44.9/5.3	42.2/6.0	100	+	+	(-) 2.4
					60	44.9/5.3	42.2/5.8	100	+	+	(-) 2.94
					64	44.9/5.3	42.2/5.7	100	+	+	(-) 5.04
					67	44.9/5.3	42.2/5.6	100	+	+	(-) 5.44
PDE_01779	Chi18B	GH18	chitinase	YES
					63	44.7/4.9	53.7/5.3	100	+	+	(-) 1.34
					69	44.7/4.9	55.4/5.3	99	-	+
PDE_00615	Bgt17A	GH17	beta-1,3-glucanosyltransferase	YES
					38	32.2/5.0	36.9/5.7	100	+	-
					54	32.2/5.0	36.9/5.4	100	+	-
PDE_03296	Mur25A	GH25	lysozyme/muramidase	YES
					50	21.9/5.1	26.1/5.9	93	+	+	(-) 1.36
					61	21.9/5.1	28.4/5.7	98	+	+	(-) 3.06
PDE_01335	HPP1	-	Histidine phosphatase family protein,	YES
					17	16.5/4.9	22.8/5.2	100	+	-
					28	16.5/4.9	23.4/5.2	100	+	-
					29	16.5/4.9	23.4/5.5	99	+	-
					30	16.5/4.9	23.4/5.4	100	+	+	(+) 2.46
PDE_05097	AEP1	-	aldose 1-epimerase	YES
					86	41.4/5.8	54.3/6.1	100	+	+	(-) 12.45
PDE_03053	NQO1	-	NADH-quinone oxidoreductase	NO
					23	21.5/5.7	26.1/6.3	100	+	-
PDE_03255	ACP1	-	allergenic cerato-platanin	YES
					21	13.0/5.2	18.4/5.4	100	+	+	(+) 5.1
PDE_05941	Nuc1	-	nuclease	YES
					52	33.9/5.2	36.2/5.3	100	+	+
PDE_00503	HP2	-	hypothetical protein	YES
					41	15.6/5.5	22.8/6.0	99	+	+	(+) 1.01
PDE_06089	HP3	-	hypothetical protein	YES
					113	16.4/6.7	20.5/7.1	100	-	+
					118	16.4/6.7	20.5/6.6	98	-	+
PDE_09986	HP4	-	hypothetical protein containing DUF1994 domain	NO
					22	25.4/8.4	22.8/6.0	100	+	-
a Calculated using spot volumes. Positive for the ratio of glucose to CW, and negative for the ratio of CW to glucose.
