# Supplementary material for: Genomic and Secretomic Analyses Reveal Unique Features of the Lignocellulolytic Enzyme System of Penicillium decumbens
Source: PLoS One. 2013 Feb 1;8(2):e55185. doi: 10.1371/journal.pone.0055185 (PMC3562324; doi:10.1371/journal.pone.0055185)
Supplement: Table S15 — Secretory pathway proteins predicted in P. decumbens and T. reesei . (XLS) [file pone.0055185.s019.xls]

## Sheet: Sheet1
Table S15. Secretory pathway proteins predicted in P. decumbens and T. reesei.
Homolog IDsa		Function prediction
P. decumbens	T. reesei
Translocation into ER
PDE_07745	81884	translocon-associated protein subunit alpha
PDE_01720	61103	signal recognition particle subunit SRP14
PDE_00059	119749	signal recognition particle subunit SRP19
PDE_09544	106595	signal recognition particle subunit SRP54
PDE_02841	120051	signal recognition particle subunit SRP68
PDE_03941	123164	signal recognition particle subunit SRP72
PDE_05060	53254	signal peptidase complex catalytic subunit SEC11
Missed in gene prediction	121948	signal peptidase complex subunit 1
PDE_06473	5066	signal peptidase complex subunit 2
PDE_09467	74462	signal peptidase complex subunit 3
PDE_09594	121397	protein transport protein SEC61 subunit alpha
PDE_02938	122048	protein transport protein SEC61 subunit beta
PDE_01810	65623	protein transport protein SEC61 subunit gamma
PDE_03251	30455	translocation protein SEC62
PDE_00532	121754	translocation protein SEC63
PDE_00942	49149	translocation protein SEC66
PDE_03514	80243	signal recognition particle receptor subunit alpha
PDE_04033	5350	signal recognition particle receptor subunit beta
Protein folding in ER
PDE_06215	122415	protein disulfide-isomerase A1 (PdiA)
PDE_07464	119890	protein disulfide-isomerase A6
PDE_02993	28928	protein disulfide-isomerase A6
PDE_03829	44725	protein disulfide-isomerase
PDE_06501	123577	endoplasmic oxidoreductin-1
PDE_07994	63354	FAD synthetase
PDE_00166	123805	GTP cyclohydrolase II
PDE_04627	123179	uracil-regulated protein 1
PDE_03322	78496	FAD-containing monooxygenase EthA
PDE_02526	39590	uncharacterized J domain-containing protein
PDE_04145	123832	DnaJ-related protein SCJ1
PDE_08629	73678	calnexin
PDE_03689	123922	peptidyl-prolyl cis-trans isomerase B (cyclophilin B)
PDE_05349	33895	FK506-binding protein 2
PDE_08980	122920	molecular chaperone BipA
PDE_00412	35465	Hsp70 family chaperone Lhs1/Orp150
Synthesis and transport of sugar donors for protein glycosylation
PDE_03370	80231	glucokinase
PDE_07688;PDE_08226	56129	hexokinase family protein XprF
PDE_03592	73665	hexokinase
PDE_00878	79677	hexokinase family protein
PDE_04818	21836	phosphoglucomutase
PDE_01698		phosphoglucomutase
PDE_05924	43664	UTP-glucose-1-phosphate uridylyltransferase
PDE_03736	5776	glucose-6-phosphate isomerase
PDE_02490	122385	glucosamine-fructose-6-phosphate aminotransferase (isomerizing)
PDE_03396	121191	glucosamine-phosphate N-acetyltransferase
PDE_02624	80994	phosphoacetylglucosamine mutase
PDE_05867	79568	UDP-N-acetylglucosamine pyrophosphorylase
PDE_05573	58701	mannose-6-phosphate isomerase
PDE_00164	81700	mannose-6-phosphate isomerase
PDE_02523	121068	phosphomannomutase
PDE_08458	122551	mannose-1-phosphate guanylyltransferase
PDE_08889	5850	mannose-1-phosphate guanylyltransferase
PDE_04746	74122	galactokinase
PDE_03147	111074	galactose-1-phosphate uridylyltransferase
PDE_01637		UDP-glucose 4-epimerase
PDE_07302	79955	UDP-glucose 4-epimerase
PDE_03443		UDP-galactose 4-epimerase
PDE_05046	48178	UDP-galactopyranose mutase
PDE_02295	81239	GDP-mannose transporter
PDE_06968	57091	Nucleotide-sugar transporter
PDE_06859	29756	UDP-N-acetylglucosamine transporter yea4
PDE_08167	69975	UDP-galactose transporter
PDE_02781	43974	UDP-galactose transporter
Synthesis of dolicholphosphate linked Glc3Man9GlcNAc2
PDE_05484	121295	dolichol kinase
PDE_04737	74168	dolichol-phosphate mannosyltransferase
PDE_03041	72896	dolichyl-phosphate mannosyltransferase polypeptide 2, regulatory subunit
PDE_05731	60743	dolichyl-phosphate mannosyltransferase polypeptide 3
PDE_09604	121227	dolichyl-phosphate beta-glucosyltransferase
PDE_03099	55534	UDP-N-acetylglucosamine-dolichyl-phosphate N-acetylglucosaminephosphotransferase
PDE_08311	74505	catalytic component of UDP-N-acetylglucosaminyltransferase adding the second GlcNAc moiety
PDE_02572	63328	component of UDP-GlcNAc transferase adding the second GlcNAc moiety
PDE_08062	103850	beta-1,4-mannosyltransferase
PDE_07359	70035	alpha-1,3/alpha-1,6-mannosyltransferase
PDE_02585	51153	alpha-1,2-mannosyltransferase
PDE_06232	70644	oligosaccharidyl-lipid flippase family
PDE_05580	79487	mannose-P-dolichol utilization defect 1
PDE_07495	104121	alpha-1,3-mannosyltransferase
PDE_00240	75336	alpha-1,2-mannosyltransferase
PDE_08365	63828	alpha-1,6-mannosyltransferase
PDE_01658	66814	alpha-1,3-glucosyltransferase
PDE_07810	121920	alpha-1,3-glucosyltransferase
PDE_03079	56812	alpha-1,2-glucosyltransferase
Oligosaccharyltransferase subunits
PDE_03606	119600	oligosaccharyltransferase complex subunit alpha (ribophorin I)
PDE_05554	64600	oligosaccharyltransferase complex subunit delta (ribophorin II)
PDE_09366	80584	oligosaccharyltransferase complex subunit beta
PDE_02829	33342	oligosaccharyltransferase complex subunit epsilon
PDE_06231	45732	oligosaccharyltransferase complex subunit gamma
PDE_00917	120807	oligosaccharyltransferase complex subunit Stt3
PDE_07972	Missed in gene prediction	oligosaccharyltransferase complex subunit Ost4
Processing of the N-linked oligosaccharides in ER
PDE_03542	22072	glucosidase I
PDE_02648	60085	glucosidase II alpha subunit
PDE_00400	82235	glucosidase II alpha subunit
PDE_03966		glucosidase II alpha subunit
PDE_09505	121351	glucosidase II alpha subunit
PDE_00864	77539	glucosidase II beta subunit
PDE_05410	62305	UDP-glucose:glycoprotein glucosyltransferase
PDE_02548	2662	mannosyl-oligosaccharide alpha-1,2-mannosidase
PDE_00333	45717	mannosyl-oligosaccharide alpha-1,2-mannosidase
PDE_02485	111953;79960;65380;79044	mannosyl-oligosaccharide alpha-1,2-mannosidase
PDE_08256	22252	mannosyl-oligosaccharide alpha-1,2-mannosidase
PDE_09249		mannosyl-oligosaccharide alpha-1,2-mannosidase MNS1
PDE_05852	64285	ER degradation enhancer, mannosidase alpha-like 1
O-Glycosylation in ER
PDE_01584	22005	dolichyl-phosphate-mannose-protein mannosyltransferase
PDE_02346	22527	dolichyl-phosphate-mannose-protein mannosyltransferase
PDE_00905	75421	dolichyl-phosphate-mannose-protein O-mannosyltransferase
O- and/or N-Glycosylation in Golgi
PDE_09021;PDE_08799	4561	alpha-1,6-mannosyltransferase
PDE_04157	109361;46443	alpha 1,6-mannosyltransferase
PDE_09812	65646	alpha 1,6-mannosyltransferase
	80340	alpha-1,6-mannosyltransferase
PDE_04644	58609	mannan polymerase complexes MNN9 subunit
PDE_06141	81211	mannan polymerase II complex ANP1 subunit
PDE_07720	82551	mannan polymerase II complex ANP1 subunit
PDE_06361	105557	mannan polymerase II complex MNN10 subunit
PDE_06710	79832	mannan polymerase II complex MNN11 subunit
PDE_09901	66888	alpha-mannosyltransferase
PDE_01685		alpha-mannosyltransferase
PDE_07381		alpha-mannosyltransferase
PDE_03604		alpha-mannosyltransferase
PDE_07299	21576	alpha-1,2-mannosyltransferase involved in N-linked and O-linked glycosylation
PDE_09877	69211	alpha-1,2-mannosyltransferase
PDE_07478	46421	alpha-1,2-mannosyltransferase
PDE_02826	67907	mannosylphosphorylation protein MNN4
PDE_00704	31798	mannosylphosphorylation protein MNN4
PDE_01687		alpha-1,2-galactosyltransferase
PDE_04392		glucose N-acetyltransferase 1
PDE_09251	30250	glucose N-acetyltransferase 1
Other alpha-mannosidases
PDE_07234	60635	alpha-mannosidase
PDE_08085	111733;74198	alpha-mannosidase
PDE_00591	79921	alpha-mannosidase
PDE_07276	55733	alpha-mannosidase
	57098	alpha-mannosidase
	69493	alpha-mannosidase
PDE_01959	3196	vacuolar alpha-mannosidase
Unfolded Protein Response (UPR)
PDE_01436	46902	regulator of unfolded protein response (UPR) Hac1
PDE_04467	45242	serine/threonine-protein kinase/endoribonuclease IRE1
PDE_07340	58587	protein phosphatase 2C homolog 2
PDE_06774	81164	protein phosphatase 2C homolog 2
PDE_07047	68582	tRNA ligase
PDE_08488	65290	cross-pathway control protein A
PDE_01495	22164	DnaJ homolog subfamily C member 3
PDE_08326	79075	unfolded protein response protein Orm1
ER-associated protein degradation (ERAD)
PDE_07822	22994	cell division control protein 48
PDE_03052	122396	nuclear protein localization factor and ER translocation component NPL4
PDE_04571	21246	ubiquitin fusion degradation protein 1
PDE_01104	124187	Der1-like protein 1
PDE_09615	59168	ubiquitin homeostasis protein lub1
PDE_08117	79419	ubiquitin domain-containing protein DSK2
PDE_06321	50647	E3 ubiquitin-protein ligase synoviolin Hrd3
PDE_00580	64023	forms HRD complex with Hrd1 and ERAD determinants
PDE_09594	121397	protein transport protein SEC61 subunit alpha
PDE_09706	71994	ubiquitin-conjugating enzyme E2 UbcA
PDE_08059	120075	ubiquitin-conjugating enzyme E2 UbcB
PDE_09559	59987	ubiquitin-conjugating enzyme E2 UbcH
PDE_03662	78806	ubiquitin conjugation factor E4 UfdB
PDE_03663	52456	DnaJ homolog subfamily B member 12
PDE_05852	64285	ER degradation enhancer, mannosidase alpha-like 1
PDE_02548	2662	mannosyl-oligosaccharide alpha-1,2-mannosidase
PDE_09249		mannosyl-oligosaccharide alpha-1,2-mannosidase MNS1
PDE_09059	79891	protein transport protein SEC13
PDE_04210	123493	E3 ubiquitin-protein ligase MARCH6
PDE_05784	77732	ubiquitin-conjugating enzyme E2 UbcG
PDE_02975	21937	DnaJ homolog subfamily A member 2
PDE_03542	22072	glucosidase I
PDE_05221	79485	peptide N-glycanase required for deglycosylation of misfolded glycoproteins
Proteasome
PDE_02519	120376	proteasome component ECM29
PDE_07521	120153	26S proteasome regulatory subunit N1
PDE_05568	78423	26S proteasome regulatory subunit N2
PDE_01618	77591	26S proteasome regulatory subunit N3
PDE_00230	82512	26S proteasome regulatory subunit N4
PDE_01829	68304	26S proteasome regulatory subunit N5
PDE_02603	54454	26S proteasome regulatory subunit N6
PDE_08871	49923	26S proteasome regulatory subunit N7
PDE_02366	80843	26S proteasome regulatory subunit N8
PDE_08212	77330	26S proteasome regulatory subunit N9
PDE_06540	65591	26S proteasome regulatory subunit N10
PDE_05294	121981	26S proteasome regulatory subunit N11
PDE_01867	48366	26S proteasome regulatory subunit N12
PDE_01647	73574	26S proteasome regulatory subunit T1
PDE_09707	80326	26S proteasome regulatory subunit T2
PDE_04764	77587	26S proteasome regulatory subunit T3
PDE_02547	63751	26S proteasome regulatory subunit T4
PDE_02618	23206	26S proteasome regulatory subunit T5
PDE_05790	78817	26S proteasome regulatory subunit T6
Exocyst complex
PDE_02872	122841	exocyst complex component SEC3
PDE_00365	55945	exocyst complex component SEC5
PDE_03913	74054	exocyst complex component SEC6
PDE_09587	60349	exocyst complex component SEC8
PDE_06874	122410	exocyst complex component SEC10
PDE_01015	82476	exocyst complex component SEC15
PDE_03190	55570	exocyst complex component exo70
PDE_07964	55857	exocyst complex component exo84
PDE_05806	121223	secretion related GTPase SrgA
PDE_02569	119871	GTP-binding nuclear protein GSP1/CNR1
PDE_01175	50335	cell division control protein 42
PDE_01839	123258	GTP-binding nuclear protein GSP1/CNR1
SEC34/SEC35 complex
PDE_04875	61159	conserved oligomeric Golgi complex subunit 3
PDE_03594	54042	conserved oligomeric Golgi complex subunit 4
PDE_05004	78189	conserved oligomeric Golgi complex subunit 5
PDE_08241	62685	conserved oligomeric Golgi complex subunit 6
TRAPP complex
PDE_05855	64332	transport protein particle subunit Bet3
PDE_02259	53316	transport protein particle subunit Bet5
PDE_07799	75074	transport protein particle subunit trs85-2
PDE_01050	106331	transport protein particle subunit trs120
PDE_00645	120388	transport protein particle complex subunit 10
PDE_06541	33637	transport protein particle subunit trs23
PDE_07404	3525	transport protein particle subunit trs31
PDE_01009	61971	transport protein particle complex subunit 6B
COPI subunits
PDE_03740	44849	GTPase-activating protein arf
PDE_01727	121966	coatomer protein complex, subunit alpha (xenin)
PDE_00520	74267	coatomer protein complex, subunit delta
PDE_04330	73647	coatomer protein complex, subunit zeta
PDE_05392	106113	coatomer protein complex, subunit gamma
PDE_03827	123974	coatomer protein complex, subunit beta
PDE_00777	45604	ADP-ribosylation factor, Arf family Arf1
PDE_00162	79104	coatomer protein complex, subunit epsilon
COPII subunits
PDE_06992	80553	GTP-binding nuclear protein GSP1/CNR1
PDE_00683	51734	coatomer subunit beta Sec26
PDE_09059	79891	protein transport protein SEC13
PDE_01200	78828	triacylglycerol lipase
PDE_03004	52208	protein transport protein SEC23
PDE_08194	60626	protein transport protein SEC24
PDE_04988	77570	protein transport protein SEC24
PDE_03528	60136	COPII coat assembly protein sec16
SNAREs
PDE_05977	48478;63754	SNARE domain protein
PDE_02151	58990	v-SNARE protein Bos1
PDE_07188	104490	v-SNARE protein Gos1
PDE_08371	75662	Plasma membrane SNARE protein Sec9
PDE_02382	78740	SNARE complex subunit Bet1
PDE_03546	77038	vesicle transport protein SEC22
PDE_02477	123158	t-SNARE affecting a late Golgi compartment protein 2
PDE_03630	67356	SNARE domain protein
PDE_06713	67473	v-SNARE protein Vti1
PDE_09432	59862	t-SNARE affecting a late Golgi compartment protein 1
PDE_01314	120184	phosphodiesterase/alkaline phosphatase D
PDE_07970	111788	vesicle-associated membrane protein 7
PDE_03459	53601	vesicle-associated membrane protein 4
PDE_05386	61465	SNARE complex subunit Vam7
PDE_01678	3340	ER-Golgi SNARE complex subunit Sed5
PDE_04870	77672	SNARE-dependent exocytosis protein Sro7
ER to Golgi and intra-Golgi transport
PDE_08948	120412	GTPase activating protein for Arf Age2
PDE_00736	3067	chitin synthase export chaperone chs7
PDE_00613	56318	component of the COPII-coated vesicles emp24
PDE_09471	121292	ERP2 - p24 protein involved in membrane trafficking
PDE_05426	122071	endoplasmic reticulum vesicle protein 14
PDE_08336	53046	endoplasmic reticulum vesicle protein 25
PDE_00344	119578	endoplasmic reticulum vesicle protein 29
PDE_04650	23271	endoplasmic reticulum vesicle protein 41
PDE_02967	76172	endoplasmic reticulum vesicle protein 46
PDE_02670	26787	ADP-ribosylation factor-binding protein gga1
PDE_03906	43802	Golgi membrane protein Rer1
PDE_02154	43877	component of non-clathrin vesicle coat sec7
PDE_08727	119723	transport vesicle fusion protein SEC17
PDE_09117	123364	ER to Golgi transport protein sly41
PDE_01009	61971	transport protein particle subunit bet3
PDE_00221	104639	intracellular protein transport protein uso1
PDE_08450	65104	vacuolar protein sorting-associated protein vps13
PDE_05786	106533	protein transport protein yip1
PDE_02527	46639	COPII vesicles protein Yip3
PDE_08364	57129	protein transport protein yos1
PDE_02259	53316	transport protein particle subunit bet5
Secretion related GTPAses and interacting proteins
PDE_05806	121223	secretion related GTPase SrgA
PDE_09122	80898	secretion related GTPase SrgB
PDE_04546	5209	GTP-binding protein Drab11
PDE_07663	2451	secretion related GTPase SrgC
PDE_05612	122593	GTP-binding protein ypt5
PDE_05827	62254	GTP-binding protein rab4b
PDE_07482	60331	Ras-related protein Rab7
PDE_05143	123015	vacuolar protein sorting-associated protein 21
PDE_02347	63053	secretion related GTPase SrgD
PDE_01321	55774	GTP-binding protein Rab5c
PDE_09915	43599	vacuolar protein sorting-associated protein 1
PDE_01591	59542	GDP/GTP exchange factor Sec2
PDE_03086	120044	secretory pathway GDP dissociation inhibitor gdi1
PDE_02951	61470	small COPII coat GTPase sar1
PDE_05177	23263	ADP-ribosylation factor 6
PDE_00777	45604	ADP-ribosylation factor Arf1
PDE_06992	80553	ADP-ribosylation factor-like protein 8A
PDE_09719	48835	ADP-ribosylation factor GTPase-activating protein GCS1
PDE_07505	55415	guanine nucleotide exchange factor Gea2
a Homologous proteins between the two species are placed in the same row according to the results of bidirectional BLASTp and phylogenetic analysis.
